# Supplementary material for: A collection of genetically engineered Populus trees reveals wood biomass traits that predict glucose yield from enzymatic hydrolysis
Source: Sci Rep. 2017 Nov 17;7:15798. doi: 10.1038/s41598-017-16013-0 (PMC5693926; doi:10.1038/s41598-017-16013-0)
Supplement: Supplementary file 2 — Supplementary Dataset 1 [file 41598_2017_16013_MOESM2_ESM.xlsx]

## Sheet: Dataset S1 clarification
Dataset S1
This dataset presents the details about the BioImprove Populus lines, including:
	Sheet 1: "Populus lines annotations"
		The type of construct (for down-regulation or overexpression)
		The targeted gene(s) in the Populus genus
		The annotation(s) of the targeted gene(s)
		The closest ortholog(s) of the targeted gene(s) in Arabidopsis thaliana
		The annoation(s) of the corresponding Arabidopsis thaliana gene(s)

## Sheet: Populus lines annotations
ID used in main text	Reference (for already published lines)	Construct type	Target gene model	Alternative gene name (if any) in the Populus genus	Annotation	Closest Arabidopsis ortholog	Arabidopsis ortholog annotation
BI-1		RNAi	POPTR_0017s01510, Potri.T059900	-	Microtubule-associated protein MAP20	AT5G37478	TPX2 (targeting protein for Xklp2) protein family
BI-2		RNAi	POPTR_0008s00710, Potri.008G006500	-	GT14-6/similar to glycosyltransferase family 14 protein	AT1G71070	Core-2/I-branching beta-1,6-N-acetylglucosaminyltransferase family protein
BI-3		RNAi	POPTR_0003s07230, Potri.003G074700	-	Similar to probable UDP-N-acetylglucosamine pyrophosphorylase (EC 2.7.7.23)	AT2G35020	Encodes a protein that functions as an N-acetylglucosamine-1-phosphate uridylyltransferase that catalyzes the formation of UDP-N-acetylglucosamine (UDP-GlcNAc). This is an essential precursor for glycolipid and glycoprotein synthesis and is also used for regulatory protein modification in signaling pathways. The enzyme can also catalyze the reverse reaction using both UDP-GlcNAc and the less comm…
BI-4		RNAi	POPTR_0006s13900, Potri.006G136700	PtrSuSY2	Putative uncharacterized protein PtrSuSY2 Sucrose synthase 2	AT3G43190	Encodes a protein with sucrose synthase activity (SUS4)
BI-5		RNAi	POPTR_0013s15380, Potri.013G157900	C4H2, Pt-CYP73A42	Cinnamate 4-hydroxylase/similar to trans-cinnamate 4-monooxygenase	AT2G30490	Encodes a cinnamate-4-hydroxylase
BI-6		RNAi	POPTR_0017s00520, Potri.017G000300	Pt-MTHFR1.1, MTHFR2	Similar to methylenetetrahydrofolate reductase	AT2G44160	Methylenetetrahydrofolate reductase MTHFR2. The mRNA is cell-to-cell mobile
BI-7		RNAi	POPTR_0016s12100, Potri.016G113600	Pt-AUX1.1, PtrAUX2	AUX1-like protein. Populus tremula x Populus tremuloides PAX1. Similar to AUXIN RESISTANT 1; Similar to AUXIN-HERBICIDE RESISTANT; Similar to MODIFIER OF ARF7/NPH4 PHENOTYPES 1; Similar to WAVY ROOTS 5	AT2G38120	Encodes an auxin influx transporter. AUX1 resides at the apical plasma membrane of protophloem cells and at highly dynamic subpopulations of Golgi apparatus and endosomes in all cell types. AUX1 action in the lateral root cap and/or epidermal cells influences lateral root initiation and positioning. Shoot supplied ammonium targets AUX1 and inhibits lateral root emergence. The mRNA is cell-to-cell…
BI-8		RNAi	POPTR_0008s02650, Potri.008G026400	Pt-MANS.1	Expressed protein (beta-mannan synthase); Similar to beta-1; Similar to 4-mannan synthase	AT5G03760	Encodes a beta-mannan synthase that is required for agrobacterium-mediated plant genetic transformation involves a complex interaction between the bacterium and the host plant. 3' UTR is involved in transcriptional regulation and the gene is expressed in the elongation zone of the root
BI-9		RNAi	POPTR_0017s05770, Potri.017G029000	-	Identical to probable fructokinase-4 [Arabidopsis Thaliana]; pfkB-type carbohydrate kinase family protein	AT3G59480	pfkB-like carbohydrate kinase family protein; FUNCTIONS IN: kinase activity, ribokinase activity
BI-10		RNAi	POPTR_0014s07670, Potri.014G080900	-	LIM domain protein; Similar to LIM domain-containing protein; Similar to PGPS/D1 (Petunia 10 hybrida); Similar to LIM domain protein PLIM1 (Nicotiana tabacum)	AT1G01780	Encodes a member of the Arabidopsis LIM proteins: a family of actin bundlers with distinct expression patterns. Regulates actin cytoskeleton organization. The mRNA is cell-to-cell mobile.
BI-11		RNAi	POPTR_0001s10120, Potri.001G096900	Pt-DRR206.6	Similar to pathogenesis-related protein; Dirigent protein. Putative disease resistance response protein	AT4G23690	AtDIR6; Encodes a homodimeric all-beta dirigent protein in the superfamily of calycins. Dirigent proteins impart stereoselectivity on the phenoxy radical coupling reaction yielding optically active lignans from two molecules of coniferyl alcohol
BI-12		RNAi	POPTR_0002s19000, Potri.002G189000	Pt-SAM1.2, AdoMet5	S-adenosylmethionine synthetase (Methionineadenosyltransferase) (AdoMet synthetase). Similar to S-adenosylmethionine synthetase 1	AT4G01850	SAM-2; S-adenosylmethionine synthetase 2 (SAM-2)
BI-13		Overexpressor	POPTR_0002s19000, Potri.002G189000	Pt-SAM1.2, AdoMet5	S-adenosylmethionine synthetase (Methionineadenosyltransferase) (AdoMet synthetase). Similar to S-adenosylmethionine synthetase 1	AT4G01850	SAM-2; S-adenosylmethionine synthetase 2 (SAM-2)
BI-14		RNAi	POPTR_0017s05770, Potri.017G029000	-	Identical to probable fructokinase-4 [Arabidopsis Thaliana]; pfkB-type carbohydrate kinase family protein	AT3G59480	pfkB-like carbohydrate kinase family protein; FUNCTIONS IN: kinase activity, ribokinase activity
BI-15		RNAi	POPTR_0001s09090, Potri.001G107000	-	Unknown protein	AT5G23750	Remorin family protein
BI-16		RNAi	POPTR_0015s09930, Potri.015G087800	-	Pectate lyase. Similar to probable pectate lyase 22 precursor	AT5G63180	Pectin lyase-like superfamily protein
BI-17		RNAi	Potri.010G117500, Potri.010G117500	-	Phosphatidyl serine synthase family protein	AT1G15110	ATPSS1, PHOSPHATIDYLSERINE SYNTHASE 1, PSS1
BI-18		RNAi	POPTR_0003s04860, Potri.003G050100	Pt-ATHB.11	HD-Zip TF (AtHB8) transcription factor similar to Arabidopsis thaliana HD-zip transcription factor (athb-8); homeobox-leucine zipper family protein; similar to lipid-binding START domain-containing protein	AT1G52150	ATHB-15, ATHB15, CNA, CORONA, ICU4, INCURVATA 4; Member of the class III HD-ZIP protein family. Contains homeodomain and leucine zipper domain. Critical for vascular development and negatively regulates vascular cell differentiation.
BI-19	52	Tentative overexpressor resulting in down-regulation	POPTR_0214s00200, Potri.001G162400, grail3.0029000401	PttPME1	pectin methyl esterase	AT3G14310	ATPME3, OVERLY ZINC SENSITIVE 2, OZS2, PECTIN METHYLESTERASE 3, PME3; Encodes a pectin methylesterase, targeted by a cellulose binding protein (CBP) from the parasitic nematode Heterodera schachtii during parasitism.
BI-20		Antisense	POPTR_0015s05130, Potri.015G033600	PttMYB21a, MYB090, Pt-MYB.38	Similar to MYB transcription factor R2R3 type	AT1G17950	ATMYB52, BW52, MYB DOMAIN PROTEIN 52, MYB52; Putative transcription factor: R2R3-MYB transcription family
BI-21	16	Overexpressor	POPTR_0003s17450, Potri.003G175900	PtxtPL1-27	similar to pectate lyase	AT1G04680	Pectin lyase-like superfamily protein
BI-22		Antisense	POPTR_0214s00200, Potri.001G162400, grail3.0029000401	PttPME1	pectin methyl esterase	AT3G14310	ATPME3, OVERLY ZINC SENSITIVE 2, OZS2, PECTIN METHYLESTERASE 3, PME3; Encodes a pectin methylesterase, targeted by a cellulose binding protein (CBP) from the parasitic nematode Heterodera schachtii during parasitism.
BI-23	37	Antisense	POPTR_0002s11370, Potri.002G113100	PtxtXyn10A	Xylan endotransglycosylase; Endo-1,4-b-xylanases; Glycoside hydrolase family 10 (GH10)	AT1G58370	ARABIDOPSIS THALIANA XYLANASE 1, ATXYN1, RXF12; Encodes a protein with xylanase activity
BI-24		RNAi	POPTR_0002s02450, Potri.002G022900	-	Similar to clathrin coat assembly protein; Putative similar to clathrin coat assembly protein AP17	AT1G47830	SNARE-like superfamily protein; BEST Arabidopsis thaliana protein match is: Clathrin adaptor complex small chain family protein
BI-25		RNAi	POPTR_0015s07110, Potri.015G060100	-	predicted GPI-anchored protein (by homology); similar to phytochelatin synthetase-like protein	AT5G15630	COBL4, COBRA-LIKE4, IRREGULAR XYLEM 6, IRX6; Encodes a member of the COBRA family, similar to phytochelatin synthetase. Involved in secondary cell wall biosynthesis. Mutants make smaller plants with reduced levels of cellulose and cell wall sugars.
BI-26		Overexpressor	POPTR_0007s12460, Potri.007G029400	-	bZIP transcriptional repressor ROM1. Phaseolus vulgaris (Kidney bean) (French bean). Putative similar to G-box binding bZip transcription factor GBF1 / AtbZip41	AT4G36730	ATGBF1, G-BOX BINDING FACTOR 1, GBF1; Member of a gene family encoding basic leucine zipper proteins (GBFs) which bind the G-box
BI-27		Overexpressor	POPTR_0016s05410, Potri.016G053700		CCCH-type zinc finger like protein	AT2G41900	OXIDATIVE STRESS 2, OXS2, TANDEM ZINC FINGER PROTEIN 7, TZF7; CCCH-type zinc finger protein with ARM repeat domain
BI-28	53	Overexpressor	POPTR_0003s15800, Potri.003G159700	Pt-EXGT.2	Similar to EXGT1. [ORG:Pisum sativum]; endoxyloglucan transferase	AT5G13870	ENDOXYLOGLUCAN TRANSFERASE A4, EXGT-A4, XTH5, XYLOGLUCAN ENDOTRANSGLUCOSYLASE/HYDROLASE 5; endoxyloglucan transferase
BI-29		multi-target-RNAi driven by a wood-specific promoter
BI-30		RNAi	POPTR_0002s20570, Potri.002G204400	Pt-UXS2.1	Similar to UDP-XYLOSE SYNTHASE 4	AT3G62830	ATUXS2, AUD1, UDP-GLUCURONIC ACID DECARBOXYLASE 2, UXS2; Encodes an isoform of UDP-glucuronic acid decarboxylase, which is predicted to be membrane-bound by PSORT. This enzyme produces UDP-xylose, which is a substrate for many cell wall carbohydrates including hemicellulose and pectin. UDP-xylose is also known to feedback regulate several cell wall biosynthetic enzymes.
BI-31		RNAi	POPTR_0001s13960, Potri.001G055100	-	Uncharacterized protein	AT1G27920	Microtubule-associated protein 65-8 (MAP65-8)
BI-32		RNAi	POPTR_0014s15710, Potri.014G159000	Pt-ACO1.4, ACO3	Similar to ACC oxidase; Similar to 1-aminocyclopropane-1-carboxylate oxidase	AT1G05010	ACO4, EAT1, EFE, ETHYLENE FORMING ENZYME; Encodes 1-aminocyclopropane-1-carboxylate oxidase
BI-33		Overexpressor	POPTR_0004s07700, Potri.004G078800	-	Putative uncharacterized protein	AT5G52510	SCARECROW-like 8 (SCL8)
BI-34		RNAi	POPTR_0019s13500, Potri.019G104000	-	Secretory carrier membrane protein (SCAMP) family protein	AT2G20840	ATSCAMP3, SCAMP3, SECRETORY CARRIER MEMBRANE PROTEIN 3; Secretory carrier membrane protein (SCAMP) family protein
BI-35		RNAi	POPTR_0006s08780, Potri.006G087500	-	Laccase	AT5G60020	LAC17 appears to have laccase activity based on enzyme assays performed using lac17 mutants. Notably, these mutants appear to have a reduced deposition of G lignin units. LAC17 is expressed in interfascicular fibers and likely contributes to lignin biosynthesis, and hence, cell wall biosynthesis, there.
BI-36		Overexpressor
BI-37		RNAi	POPTR_0019s01600, Potri.019G002100	-	Aspartyl protease family protein; CDR1-like (CONSTITUTIVE DISEASE RESISTANCE 1)	AT2G03200	Eukaryotic aspartyl protease family protein
BI-38		RNAi	POPTR_0014s03980, Potri.014G040300	-	Glycosyl transferase family 8 protein	AT1G19300	The PARVUS/GLZ1 gene encodes a putative family 8 glycosyl transferase that contributes to xylan biosynthesis. Its gene expression shows good co-variance with the IRX3 gene involved in secondary cell wall synthesis. PARVUS/GLZ1 is predicted to have galacturonosyltransferase activity and may be involved in the formation of the complex oligosaccharide sequence present at the reducing end of xylan. P…
BI-39		RNAi	POPTR_0003s07130, Potri.003G073700	-	Protein serine/threonine kinase activity; Transmembrane receptor protein tyrosine kinase signaling pathway, protein amino acid phosphorylation; Leucine-rich repeat	AT1G53730	STRUBBELIG-receptor family 6 (SRF6); Protein serine/threonine kinase activity, protein kinase activity, ATP binding; transmembrane receptor protein tyrosine kinase signaling pathway, protein amino acid phosphorylation; Leucine-rich repeat-containing N-terminal domain, type 2
BI-40		RNAi	POPTR_0003s17980, Potri.003G181400	Pt-CCR.10, CCR7	Similar to cinnamoyl CoA reductase	AT1G15950	ATCCR1, CCR1, CINNAMOYL COA REDUCTASE 1, IRREGULAR XYLEM 4, IRX4; Encodes a cinnamoyl CoA reductase. Involved in lignin biosynthesis. The mRNA is cell-to-cell mobile
WT		No construct	Wild-type
			Information not available
References not listed in the main text:
52	Siedlecka, A. et al. Pectin methyl esterase inhibits intrusive and symplastic cell growth in developing wood cells of Populus. Plant Physiology 146, 554-565 (2008).
53	Nishikubo, N. et al. Xyloglucan endo-transglycosylase-mediated xyloglucan rearrangements in developing wood of hybrid aspen. Plant Physiology 155, 399-413 (2011).
