# Supplementary material for: A collection of genetically engineered Populus trees reveals wood biomass traits that predict glucose yield from enzymatic hydrolysis
Source: Sci Rep. 2017 Nov 17;7:15798. doi: 10.1038/s41598-017-16013-0 (PMC5693926; doi:10.1038/s41598-017-16013-0)
Supplement: Supplementary file 3 — Supplementary Dataset 2 [file 41598_2017_16013_MOESM3_ESM.xlsx]

## Sheet: Dataset S2 clarification
Dataset S2
This dataset presents:
	The average value of each trait for each of the BioImprove Populus lines
	Descriptive statistics for each trait

## Sheet: All averages Populations
				Type of analysis -->	Pyrolysis-GC/MS										Direct measurements of growth trait			Monosaccharide extraction by Trimethylsilyl derivatisation (TMS)										Sugar yields after enzymatic hydrolysis without pretreatment						Total Sugar yield (pretreatment liquid +enzymatic hydrolysate after 72 h of enzymatic hydrolysis)					Sugar yield in enzymatic hydrolysate after pretreatment						Sugar yield in the pretreatment liquid
				Complete trait name (and unit) -->	Proportion of carbohydrates in the total detected pyrolyzed biomass (%)	Proportion of G-lignin in the total detected pyrolyzed biomass (%)	Proportion of S-lignin in the total detected pyrolyzed biomass (%)	Proportion of H-lignin in the total detected pyrolyzed biomass (%)	Proportion of non-annotated phenolic coumpounds in the total detected pyrolyzed biomass (%)	Proportion of unidentified compounds in the total detected pyrolyzed biomass (%)	Proportion of unkown compounds in the total detected pyrolyzed biomass (%)	Ratio of S-lignin to G-lignin in the total detected pyrolyzed biomass (%)	Ratio of carbohydrates to lignin in the total detected pyrolyzed biomass (%)	Proportion of lignin in the total detected pyrolyzed biomass (%)	Stem height (cm)	Average internode length (cm)	Diameter at the base of the stem (mm)	Arabinose content (weight%)	Rhamnose content (weight%)	Fucose content (weight%)	Xylose content (weight%)	Mannose content (weight%)	4-O-methylglucuronic acid content (weight%)	Galactose content (weight%)	Galacturonic acid content (weight%)	Extractable glucose content (weight%)	Glucuronic acid content (weight%)	Glucose production rate (g/L/h; measured every 2 hours) without pre-treatment	Arabinose released (g/g after 72h) without pre-treatment	Galactose released (g/g after 72h) without pre-treatment	Glucose released (g/g after 72h) without pre-treatment	Xylose released (g/g after 72h) without pre-treatment	Mannose released (g/g after 72h) without pre-treatment	Arabinose released (g/g) by hydrolysis (72h) and in the pre-treatment liquid	Galactose released (g/g) by hydrolysis (72h) and in the pre-treatment liquid	Glucose released (g/g) by hydrolysis (72h) and in the pre-treatment liquid	Xylose released (g/g) by hydrolysis (72h) and in the pre-treatment liquid	Mannose released (g/g) by hydrolysis (72h) and in the pre-treatment liquid	Glucose production rate (g/L/h; measured every 2 hours) after pre-treatment	Arabinose released (g/g after 72h) after pre-treatment	Galactose released (g/g after 72h) after pre-treatment	Glucose released (g/g after 72h) after pre-treatment	Xylose released (g/g after 72h) after pre-treatment	Mannose released (g/g after 72h) after pre-treatment	Arabinose (g/g) in the pre-treatment liquid	Galactose (g/g) in the pre-treatment liquid	Glucose (g/g) in the pre-treatment liquid	Xylose (g/g) in the pre-treatment liquid	Mannose (g/g) in the pre-treatment liquid
	Line ID	Total wood glucose yield without pretreatment (g)	Total wood glucose yield after pretreatment (g)	Short trait name -->	C	G	S	H	P	U	0	SG	CL	L	Height	internod length	diameter	ARAtms	RHAtms	FUCtms	XYLtms	MANtms	4-O-MeGlcAtms	GALtms	GalActms	GLCtms	GlcActms	GPRnp	ARAnp	GALnp	GLCnp	XYLnp	MANnp	ARAh+pl	GALh+pl	GLCh+pl	XYLh+pl	MANh+pl	GPRap	ARAap	GALap	GLCap	XYLap	MANap	ARApl	GALpl	GLCpl	XYLpl	MANpl
	BI-1	1.89103	3.18417114561636		49.5226364604606	16.269880570932	25.3243733962582	2.50187152994481	0.78290086728501	0.775793391721471	4.82254378339795	1.55602571286494	1.10575825409544	44.87902636442	167.9	2.6	11.062	0.76651571172506	1.91624622883389	0.0794148785075168	50.7038229126058	3.50649105400502	3.78691815517116	2.61954583617195	5.23656254545574	31.0952169364132	0.289265741110649	1.73842760005018	0.0015350782889792	0.00897281310338087	0.133806450442284	0.0162310172489484	0.0069248508436706	0.00669771492133554	0.0163010640771626	0.262565553554288	0.131971442880199	0.0248009264021849	4.86314469953582	0.000155866835680714	0.000913915144164719	0.229011267928253	0.018458430759002	0.00811203535968536	0.00654184808565483	0.0153871489329979	0.0335542856260349	0.113513012121197	0.0166888910424995
	BI-2	2.07475	4.6501064992664		49.2012788671264	16.5201435169521	25.1509361611202	2.30496826827085	0.831209589431452	0.761342340560855	5.23012125653823	1.52366700841312	1.10014377662367	44.8072575357746	167.7	2.58	10.97	0.7810891014583	1.79311694442278	0.0745037584368412	51.5215545403182	3.16834679729162	4.05949077002208	3.18201334465308	5.24182885010898	29.8550514073863	0.323004485901735	1.83448581106511	0.00160051326888262	0.0127286732365585	0.130583743575916	0.0161457749769042	0.0057716868154768	0.00579902167126668	0.0188006577345159	0.325123721844123	0.141661171393648	0.0288159810211029	4.80098938652616	0.000243180055668276	0.00138857738777294	0.293553245947646	0.0316667900018818	0.0142351725619107	0.0055558416155984	0.017412080346743	0.0315704758964774	0.109994381391766	0.0145808084591922
	BI-3	1.66045	4.20181631672184		48.7403500300537	16.6287608220178	26.0195872719812	2.35381862178452	1.01401464171914	0.809608353987018	4.43386025845657	1.56927622637853	1.06125857628229	46.0161813575027	168.2	2.67	11.192	0.758755049114657	1.74277000700849	0.0771263541901315	53.7970876392741	3.64870213213786	4.31888906089167	2.22985672382161	5.24786095399014	27.8679761737537	0.310975905817584	1.38809765399573	0.0016212146538991	0.00810021930261998	0.104132877988689	0.0164842414839847	0.00587059063179125	0.00637127909949074	0.0154295082746122	0.298914912786241	0.144500400697669	0.0287753472924237	5.33778527160958	0.000210756048245839	0.00113168260393276	0.264238350513292	0.0258849606972187	0.0115073558901608	0.0061605230512449	0.0142978256706794	0.0346765622729484	0.118615440000451	0.0172679914022629
	BI-4	1.15301	1.9861305016581		46.3575216878012	12.77902376384	31.064963304216	2.58831805567454	1.19068841874879	0.753776929755993	5.26570783996346	2.4402344350035	0.97819106677894	47.6229935424793	149.2	2.83	10.306	0.846133007394743	2.16138104679342	0.0898010009290882	50.3024998200163	3.26158612225929	4.44558173786846	3.24832979139391	6.96392089971888	28.454701909046	0.226064664579891	1.81753436206248	0.00205847434333671	0.00946076031543775	0.113048846993797	0.0220792412883233	0.00536640554247633	0.0070056086733159	0.017151107329518	0.228681198595198	0.130578752813167	0.0208414802970539	5.02135822356041	0.000151234834620366	0.000848761952949567	0.198798989522633	0.0199198524292561	0.00637665922947783	0.00685437383869554	0.0163023453765684	0.0298822090725657	0.11065890038391	0.0144648210675761
	BI-5	2.79123	4.2471285386411		58.9351194423607	11.992220976696	19.5520942989427	1.91843989696929	1.07411875308875	1.72628085928034	4.80172577266227	1.63243855494385	1.71086671393766	34.5368739256968	150.9	2.47	11.678	0.715487222892069	1.73807012543166	0.0711745591162849	51.745640764582	3.68706341865065	4.50563355679081	2.14618491273703	5.18822617187061	30.047200599286	0.155318668642852	2.05485464809936	0.00186357007918324	0.00872181782270473	0.147531680495047	0.0325149039754592	0.00803585478051448	0.00478726018313198	0.0111742415037372	0.238246495286214	0.109605312783924	0.0221856255016329	4.90834856354284	0.000119948101696465	0.000872362911421322	0.214606367510425	0.0282058907574161	0.0108863164267395	0.00466731208143551	0.0103018785923158	0.0236401277757891	0.0813994220265075	0.0112993090748935
	BI-6	2.16148	3.27961878750156		53.4533397773928	15.9279241502753	20.7137523996754	2.52817375224176	0.8664941792546	0.821487295700316	5.68882844545986	1.30445767074228	1.34302285906671	40.036344481447	158.9	2.49	10.662	0.930781144901395	1.804840208762	0.0780779896886284	51.9301507251979	3.47946141028286	3.22500975395665	2.69066882588955	5.33416894739321	29.8719367017737	0.654904292154074	2.33172831514239	0.00209663777760052	0.00903355490007952	0.150679384577941	0.0397638347108625	0.00801105353846373	0.0067290592306061	0.0148697389088687	0.256258303107554	0.138572622605246	0.0264571547409382	5.35473672061222	0.000121667103153898	0.000782751555061858	0.22711153248915	0.0274981810457022	0.0105695858594004	0.0066073921274522	0.0140869873538068	0.0291467706184048	0.111074441559544	0.0158875688815378
	BI-7	1.81619	3.46928550818956		48.9481001533581	16.676612998269	25.5810065096	2.13523760741464	0.792623127350012	0.711492404377315	5.15492719963096	1.53638352622419	1.09337430202069	45.1854802426336	169.6	2.7	10.89	0.771315917579072	1.78974430121403	0.0722719499247816	51.4760850563717	3.34091197153555	4.36043376086212	3.0198976312124	4.94046192335834	29.8963538896901	0.332523598251937	1.79493243005896	0.0014057688090705	0.00964493345143053	0.113823114881896	0.0142039896752575	0.00500824989011256	0.00612643170663578	0.0155572598072926	0.249949912611032	0.139846603759052	0.029075964698473	5.45079493162715	0.000124723105744891	0.000849340806860679	0.219327784050073	0.0239869740157487	0.0121565951857303	0.00600170860089089	0.0147079190004319	0.0306221285609582	0.115859629743304	0.0169193695127427
	BI-8	1.91129	3.99781645015449		47.8212056355639	16.7114024242373	26.3519734401705	2.41152152210882	0.816788080357954	0.750137930575148	5.13697096698643	1.57565161989254	1.03670613638807	46.2916854668746	163.2	2.77	11.396	0.685757999275415	1.78739504315073	0.0722127755395698	54.7033114062704	1.36007234686244	4.38881654408339	2.28809552782461	4.81026395621751	29.5364490146844	0.367625386091542	1.59151504202735	0.00149037254001941	0.00811335538405631	0.105887880676446	0.0174362271851347	0.00265838096868172	0.00620435179344773	0.0140846259380218	0.259480352368258	0.141924358172192	0.0171612114107748	5.7220181156693	0.0000916800777297821	0.000741807179229322	0.230769472806465	0.0224360357113544	0.00858925697497797	0.00611267171571794	0.0133428187587925	0.028710879561793	0.119488322460838	0.0085719544357968
	BI-9	2.07016	3.43387595017882		46.07690913082	15.3546590529395	29.3386829895672	2.56218411784884	0.774024932254067	0.711028102312875	5.18251167425758	1.91076820719954	0.961676905452938	48.0295510926096	166.875	2.425	11.7125	0.880264555744345	1.93218519628124	0.0986064202636178	51.1386874919081	2.84685208522915	4.36392902376319	3.60780671306284	6.21639532937215	28.6715151332381	0.24375805113727	2.49276708066742	0.00186880224507097	0.0111101402369737	0.129037685159015	0.0168671762071957	0.00709144219218642	0.00673187942169691	0.0171023473945495	0.251896635580642	0.132363832382568	0.0221250506362417	6.57524104880191	0.0000959775813733656	0.000751314725574777	0.220263074466304	0.0200705972320284	0.00809104711580375	0.00663590184032354	0.0163510326689747	0.0316335611143383	0.11229323515054	0.014034003520438
	BI-10	2.06514	2.9690509361001		48.3508209424296	16.7140047583915	25.8634537641224	2.25215104413401	0.81549267994687	0.778249548011519	5.22582726296413	1.54615972793403	1.06398899270525	45.6451022465948	163.3	2.38	10.794	0.701876526107132	1.8148888818945	0.073765097294699	51.8279582985317	3.32952008903781	4.19277834705587	2.49861264774253	4.6779389450358	30.5854306736191	0.297230493680856	2.12831092711078	0.00158231099146871	0.00966500911224671	0.132448748515825	0.0170719491460175	0.00591343529380403	0.00539601510045574	0.0131874511765576	0.221371996438115	0.120582748414314	0.0215595615398846	5.19652319658763	0.0000198640168414528	0.000669680965574143	0.194869611707055	0.0176219454047405	0.00698470236192168	0.00537615108361429	0.0125177702109834	0.0265023847310606	0.102960803009574	0.0145748591779629
	BI-11	1.72475	3.54405076851502		49.2357276469119	16.7297891470798	24.9834926182825	2.24665962068987	0.865162176225048	0.778198049551086	5.1609707412597	1.49541887034066	1.10062056580621	44.8251035622773	165.4	2.43	10.602	0.802331295075183	1.83329145182758	0.0725953843572469	50.7484512218116	3.0968656673342	4.19901499194797	2.35288390624698	5.4033244943009	31.1722387550492	0.319002832049124	1.98704885208882	0.00149654190319139	0.00707144627553244	0.126741162459099	0.0151484798618585	0.00550769805875607	0.00606581184586341	0.0117909387023401	0.225313282234148	0.13400665982516	0.0232706403706216	5.26997947559905	0.0000823210697948669	0.000734667412625072	0.192704550770832	0.0204261031463767	0.00846842334813186	0.00598349077606854	0.0110562712897151	0.0326087314633162	0.113580556678783	0.0148022170224897
	BI-12	1.85915	2.9646322559437		47.5584648055058	16.3649443354256	26.592926996747	2.26487566728172	0.801492902988051	0.672320148859081	5.74497514319271	1.62479346896669	1.03928536519743	46.0242399024425	161.4	2.27	10.6	0.804765462006704	1.79815240717696	0.0803890224227349	51.4987790300659	3.25076155720897	4.08395427671181	2.42461444327542	5.1504204672247	30.5756163633117	0.33254697059511	2.1735147911178	0.00155059176745671	0.00918970197898255	0.123566229365485	0.0146920763683543	0.00507461938960599	0.00542733435375685	0.0133722262050484	0.245250592452213	0.120698581381497	0.0209207517055903	5.44514444862627	0.0000244480207279419	0.0006956172605855	0.218442622327176	0.0201158362346902	0.00802124738817484	0.00540288633302891	0.0126766089444629	0.0268079701250365	0.100582745146807	0.0128995043174155
	BI-13	no data available	no data available		53.701567309016	17.3074205405704	18.804250742645	2.53664399260387	0.690534505758858	0.766946306189833	6.19263660321605	1.08128137851996	1.39001743681789	39.3388497815781	128.9	1.94	11.224	0.81457670834812	1.6920787267093	0.077357757931563	52.837234811336	3.75404589069943	2.23459658090528	1.78846618051489	4.67080865491163	30.5516288184784	1.57920587016534	2.19611672312131	0.0017958158331869	0.00605815728882551	0.134282900410523	0.0338923332962125	0.00673457228268541	0.00652532674581116	0.0115944594962575	0.18832010547324	0.137159753195312	0.0236404843847603	5.24737754359553	0.0000246390208898789	0.000442519819940965	0.156981816990435	0.0136236100775118	0.00578796123947102	0.00650068772492128	0.0111519396763165	0.0313382884828052	0.1235361431178	0.0178525231452893
	BI-14	1.71682	3.2576427029271		49.6630223048992	16.2105760511389	24.9859386980746	2.8495413573009	0.89951801082454	0.894987182152076	4.49641639560973	1.54280817470546	1.10736556490387	44.945574117339	156.3	2.2	11.476	0.756671726141499	1.87460526231377	0.0828083736058418	49.6122139799738	3.5300915012299	4.1875781358162	2.56553641866468	5.71081645554076	31.3749551755119	0.304722971201587	1.63671890603437	0.0018168824272342	0.00886376696672516	0.119743673934943	0.0187487421874086	0.00657996927692799	0.00718731128534124	0.014941830733965	0.260812540789969	0.127926285312046	0.0242297874980432	5.74462004767281	0.000170158634769997	0.00104071867535285	0.226945743529749	0.0205289887519201	0.00647972368397023	0.00701715265057125	0.0139011120586122	0.0338667972602195	0.107397296560126	0.0177500638140729
	BI-15	2.30378	4.13821083863245		47.9750195280458	15.9602871186409	26.228305661583	2.44372438786295	0.790815866863537	0.689113412801751	5.91273402420205	1.64522483344234	1.05906229141121	45.4231330349504	166.9	2.32	11.008	0.70402347479198	1.67685835410609	0.0685641358579616	51.6037462228325	3.38371703203994	3.99418918126036	2.69833324361945	5.04389455666148	30.4876121142699	0.339061684560338	1.15077736795885	0.00174463729270392	0.00883556138471762	0.121488268304184	0.0183824040771448	0.00626124156418447	0.00694891848001944	0.0146531283771353	0.24838713593056	0.129726116242105	0.0217904113453038	5.1513193325806	0.00017759085100133	0.000979780905905899	0.220075367479603	0.0214709268911653	0.00575154323708828	0.00677132762901811	0.0136733474712294	0.0283117684509565	0.10825518935094	0.0160388681082155
	BI-16	1.17403	2.03248516987987		47.6896791094637	16.0003008356202	26.9638606536383	2.24625231935411	0.678851176441592	0.881712038657967	5.53934386682413	1.68665580528916	1.03971484701632	45.8892649850542	130.9	3.39	9.166	0.80530365235823	1.82386606133459	0.0858634547588176	53.0141141973	3.40966972973521	4.81039248705524	2.4618042508514	5.90322976399738	27.3851653075931	0.300591095016099	1.61411697403086	0.00211473563255556	0.00987200453811013	0.128819535663291	0.0194046824700776	0.00657728163635138	0.00851739722937447	0.0170363915406471	0.258700148945264	0.151146747842948	0.0249431494154795	6.10060047672814	0.00019049943708733	0.000968056536962425	0.223544446871681	0.0213289440725624	0.00607166529606356	0.00832689779228714	0.0160683350036847	0.0351557020735831	0.129817803770385	0.018871484119416
	BI-17	1.91798	3.60044408918973		49.7231517940886	16.0872131949049	25.3462337482593	2.43464079181341	0.917655614314312	0.797866446723123	4.69323840989635	1.57588057841917	1.11665756616973	44.785743349292	153.1	2.92	12.19	0.760000407981163	1.85602157076509	0.0798862699569162	50.7750041315028	2.71175452758224	3.63133849375486	3.80039662797149	4.91997295907061	31.1736806440283	0.291944367386542	2.57469908418015	0.00160959815465095	0.0117482371309298	0.127842795127273	0.015662968938423	0.00471764054548163	0.0104441831074529	0.0262036383278045	0.289892430623127	0.163320685957008	0.0301611473516893	5.7728724626772	0.000217257988500708	0.00110379085396427	0.245274777049559	0.0221167171206001	0.00683705075258417	0.0102269251189521	0.0250998474738402	0.0446176535735687	0.141203968836408	0.0233240965991051
	BI-18	2.12533	3.97024764102441		52.3149176416912	15.1698744240523	23.1244832199783	1.79771097324487	0.8438066165989	0.78941602791789	5.95979109651653	1.52461827170623	1.28035925870439	40.9358752338744	162.4	2.66	11.19	0.749661859896643	1.704430930127	0.0575731503132902	48.032271691223	2.98682195374466	3.57480924166082	4.12167472370022	4.69074762906637	33.857099207824	0.224909612444002	2.57469908418015	0.00152147900933241	0.0136664298193516	0.139548470019827	0.0176590982346845	0.00495882930945947	0.00892115813163445	0.0268958489858073	0.303784044959848	0.148455163841913	0.027095682589145	6.46223138878434	0.000483636862694606	0.00149348384416638	0.264956216747736	0.023366930162201	0.00814641835437717	0.00843752126893985	0.0254023651416409	0.0388278282121121	0.125088233679712	0.0189492642347679
	BI-19	2.43187	3.92839685341235		50.2459241579125	14.3524924234222	25.5816396561872	2.40060662259964	0.918835262505643	0.80038919868069	5.70011267869204	1.78168344818341	1.16789547742386	43.2535739647147	155.7	3.4	12.134	0.841093053492124	1.88832678700259	0.0853186168930535	45.064814391797	2.96339376358697	3.4013037279834	5.04224346666224	5.91132321957328	34.6129044860975	0.189278486911876	2.71031067620123	0.0017806052187111	0.0146491797444054	0.143882635457279	0.0186179840935324	0.00551337254408459	0.00688182838891697	0.0207343178025994	0.257033517172955	0.107206863714177	0.0169260440641947	5.50729976163593	0.000240556432307754	0.00117285957424263	0.230703837868047	0.0220370446650588	0.00465960261156365	0.00664127195660921	0.0195614582283567	0.026329679304908	0.085169819049118	0.0122664414526311
	BI-20	0.841801	1.20275556683261		50.558178182703	13.0205378170353	26.7935740043498	1.86819593264143	0.866385585884647	0.737875119605407	6.15525335778035	2.05807859067147	1.19186715569195	42.5486933399112	86.2	2.38	8.738	0.985601527190533	2.15639227223134	0.0851003642931104	48.63769374301	1.5899381347787	4.13165576119038	4.49703989741469	5.73008882558776	31.9477748253747	0.238714648928815	2.5633981181784	0.00268292176396157	0.0168159134766567	0.164730817276929	0.0201307922250317	0.00391297418408338	0.0118464712443046	0.0282114239378196	0.265396480555	0.135285094509913	0.0162968938939468	6.19665868774307	0.000436845821382121	0.00126781088864635	0.234078810717234	0.0223239203569563	0.00615022529353713	0.0114096254229225	0.0269436130491732	0.0313176698377661	0.112961174152957	0.0101466686004097
	BI-21	no data available	no data available		47.6345835720188	16.0810552053685	26.0223364306671	2.82508124277707	0.861142046958644	0.748271746147545	5.8275297560624	1.62014628328083	1.0408851779365	45.7896149257713	138.9	2.42	10.78	0.74455726717567	1.76704357579994	0.0756438379464477	50.4085349024422	3.05085654701265	4.02585931816121	2.49574763596989	5.49724192710677	31.6796035636897	0.254911424695542	1.99834981809058	0.00146788942103131	0.00762515909837244	0.107224820996569	0.0133975798319413	0.0044218476413778	0.00930346194211288	0.0188997437240417	0.278646477788166	0.162786854143344	0.0294864557541496	5.14566884957973	0.000224531164041329	0.00114840917527809	0.239180828007451	0.0222929471092931	0.00771370713053262	0.00907893077807155	0.0177513345487636	0.0394656497807147	0.140493907034051	0.0217727486236169
	BI-22	1.62952	3.69425411826424		48.6922057158495	16.3378255064839	25.4981660842734	2.17775724378935	0.943500395181505	0.732022625173269	5.61852242924894	1.55843821309863	1.090459873149	44.9572492297282	154.6	2.77	11.202	0.710691395222472	1.66785778848802	0.0730940412988525	51.0976543626762	3.53874250871469	4.18898980200307	2.29993097917706	4.76943898686373	31.3345129375118	0.319087198044122	1.9926993350897	0.00123720964338802	0.00798041755940373	0.105617715898669	0.0115209467405387	0.00444217524840389	0.00904248803974554	0.018195489418967	0.286393027462213	0.166548774224778	0.0320214731837177	5.52990169363944	0.000261887829835662	0.00119110903747963	0.24708696757568	0.0227838568160843	0.00706433116303919	0.00878060020990987	0.0170043803814873	0.0393060598865334	0.143764917408693	0.0249571420206785
	BI-23	1.31487	3.67328525701389		47.2185587833564	16.6286633229233	26.6044004067259	2.25335445650406	0.864747476551678	0.762901951678723	5.66737360225991	1.60261207559294	1.02010163221319	46.351165662705	162.4	2.94	10.778	0.784373601150879	1.612187723894	0.0835534607421234	53.256823414821	3.68702046189571	4.36447725821833	2.08390731893223	5.13150639353145	28.6841209567311	0.312029410083158	1.69322373604316	0.00126826685778116	0.00707811437751894	0.0874978289537782	0.0114685407352685	0.0043188630161633	0.0105895378359837	0.020597573614001	0.289500576692811	0.194772773362311	0.0386227940121445	5.93108598670179	0.000311370743165328	0.00120543882174388	0.243835443068779	0.0218746734004358	0.00704809676385185	0.0102781670928184	0.0193921347922572	0.0456651336240314	0.172898099961875	0.0315746972482926
	BI-24	1.17751	2.68914843076719		47.039469786561	18.3640831142455	25.4480176696002	1.86635614996669	0.852779444857639	0.74474664806446	5.68454718670465	1.38454174029678	1.01459364540076	46.5312363786699	156.6	2.52	10.412	0.854866805242694	1.81262974388435	0.0793001203570078	54.8802585011822	3.80946670317723	4.49969585850941	2.1904429452212	5.19141413047927	26.2881754293115	0.393749762635172	1.79493243005896	0.00150496940627577	0.00858197716654426	0.101157716288706	0.0115901436711834	0.00493341707485233	0.00878546953144749	0.0170032266197402	0.262392665909926	0.15254973634414	0.0292152785486785	4.85749421653494	0.00057677909647899	0.00159639586515529	0.231782878350861	0.0250522927364663	0.00763304245957054	0.00820869043496851	0.0154068307545849	0.0306097875590651	0.127497443607674	0.021582236089108
	BI-25	1.46053	2.50588388017723		49.3817499908845	15.8323117956461	24.8384465561198	2.24080385475021	0.897918773298391	0.797848941659611	6.01092008764137	1.56828424311551	1.1357533536298	43.8094809798145	158.5	2.4	10.975	0.776871932927823	1.84626822848874	0.0704786622796549	47.7729550333427	3.30098277937275	4.11878068718421	3.65692100270035	4.97352033070793	33.2053560823982	0.27786526059763	2.31618948688998	0.00174499660067462	0.0125039079877412	0.135652840028621	0.0157383651809542	0.00486194594187189	0.00901127247235942	0.0226689743950456	0.276105537948724	0.166377656570042	0.0304264186847293	5.27562995859992	0.000200718734405413	0.00107690499925246	0.238696657021984	0.0231825325104047	0.00642759604282965	0.00881055373795401	0.0215920693957932	0.0374088809267402	0.143195124059637	0.0239988226418996
	BI-26	no data available	no data available		47.4845276500747	20.6541450236592	21.8917321094887	2.62822772055631	0.851555174424857	0.825260355353851	5.66455196644233	1.05899836786176	1.0369195637384	46.0256600281291	145.7	2.42	10.44	0.675452266939198	1.66022196276322	0.081932922077288	51.9282095828671	3.89234603373685	4.46061198043947	1.95805956177642	5.10777455773512	30.0142994085329	0.221091723132476	1.47285489900891	0.00151971523110119	0.00587199405913073	0.0961617775160344	0.0139991034491956	0.00499601643520812	0.00743500354633699	0.0131729124093118	0.259535674697324	0.140469753106454	0.0269481154871585	4.59757199849454	0.000270689138530662	0.00114811968468689	0.227279239396899	0.0190421435791178	0.00608502485372813	0.00716431440780633	0.0120247927246249	0.0322564353004249	0.121427609527337	0.0208630906334304
	BI-27	1.54736	2.41183505880307		50.7658940521533	16.978083578802	21.7218542709179	2.39880985568499	0.916511112327821	0.824912881914299	6.39393424819967	1.28007379316492	1.21003238215312	42.0152588177328	148.4	3.03	10.126	0.773778141360414	1.68843941981391	0.069450635334598	46.5792814303963	4.23305161798884	3.65374776249674	2.68787482887447	4.31152025405013	35.8524420418246	0.150413867859948	2.67640777819596	0.00207361619844675	0.01108359200913	0.155664713625369	0.0182110205517193	0.00999565947733079	0.00763704365891221	0.0163097054307484	0.279475602120188	0.132915955610935	0.0290132548926754	5.33213478860871	0.000171332142595997	0.00102798108934018	0.240338311497263	0.0174706020917434	0.00703050949806557	0.00746571151631621	0.0152817243414082	0.0391372906229251	0.115445353519191	0.0219827453946098
	BI-28	1.83633	3.52708957578492		48.8296136844993	16.4588471240602	25.0126587300534	2.4095223737403	0.908043097103751	0.84384069654806	5.53747429399495	1.52046353753712	1.09020619010542	44.7890713249577	154.0	2.9	11.0725	0.68441531441273	1.59636211924624	0.0659964508357022	51.3002910236516	3.5342584372392	4.18312765267526	2.14643940433669	4.86197581608387	31.3665492425978	0.260584538920912	2.19611672312131	0.00149929599513436	0.00997603295007291	0.123093878716018	0.0136059902857586	0.00577215349393095	0.0071194130306044	0.0151035595823125	0.273602508579128	0.14387828652971	0.0259516668412661	5.48045996738176	0.000179448905059163	0.00104650848717678	0.23793869134739	0.0228017931108571	0.00652007715799188	0.00693996412554524	0.0140570510951357	0.0356638172317377	0.121076493418853	0.0194315896832742
	BI-29	1.88591	3.74794108205729		48.0001189654486	16.6680728422746	25.3478696934215	2.48956676878024	0.899789140550822	0.788757584600687	5.80582500492365	1.52059855649365	1.05876355188033	45.4052984450271	168.6	3.12	10.954	0.666520469026898	1.64607071136647	0.0705726228764237	49.9913558931358	3.4025491374302	3.96155110327458	2.2333204644003	4.41407522229261	33.372570559413	0.24141381678372	1.82883532806423	0.00164101949063812	0.00920646360932327	0.117794644998131	0.0156973298840005	0.00549784890335567	0.00683025468325673	0.0141059622321841	0.263711541214484	0.128368674466126	0.0235004973901979	5.49599879563417	0.0000215435256153318	0.000936159921031245	0.233343722599485	0.0216132421464963	0.00714191155571081	0.0068087111576414	0.0131698023111528	0.0303678186149992	0.10675543231963	0.016358585834487
	BI-30	1.67508	3.54355326517358		48.7373998851103	16.0174339484145	26.1247433636442	2.21379497296446	0.994105566606813	0.756503104567569	5.15601915869212	1.63280708064774	1.07900556743856	45.35007785163	164.4	2.46	11	0.66507655411196	1.71790010376731	0.0762375447022166	51.008951611032	3.75537448876982	4.27043119331354	2.04126042410107	4.99900378968954	31.109510297605	0.35625399290752	1.38809765399573	0.0014567509749483	0.00723675120558745	0.110274483547363	0.0137158841822831	0.00515083457314793	0.00720828839693341	0.0136501056805344	0.267118356546224	0.139476250126846	0.0250348613567408	5.16262029858236	0.0000704889039870065	0.000912447237180184	0.235291944088139	0.022411543569572	0.00602187100211275	0.0071377994929464	0.0127376584433542	0.0318264124580852	0.117064706557274	0.0190129903546281
	BI-31	1.50221	3.28245243317563		47.4293617137963	16.570350709222	26.4741882993696	2.40710217844759	0.860316392615855	0.838289067359606	5.42039163918905	1.59835802741223	1.02630633464399	46.311957579655	160.4	2.7	10.93	0.780042227010688	1.67296462273872	0.0854281475635494	51.9784757901771	3.56761469720876	4.20272897750224	2.01612269303392	5.03391227453635	30.3646220974233	0.298088472805387	1.35984523899134	0.00156849039062097	0.00760067644603231	0.110920530188616	0.0163266779317735	0.00516868126256638	0.00790575512080652	0.0157134679412002	0.27656727975891	0.148806408821338	0.0260989247909469	5.81242584368335	0.000090709581538239	0.000956785746629505	0.242925171813653	0.0243440481200395	0.00667354009121113	0.00781504553926829	0.0147566821945707	0.0336421079452569	0.124462360701299	0.0194253846997357
	BI-32	1.67839	3.54242144927436		48.0645012831617	16.4570754105529	25.2741879498311	2.53858844158687	0.944032979041508	0.893954594147402	5.82765934167857	1.53833406910746	1.06534896712026	45.2138847810124	154.375	2.5	10.9775	0.694102665812145	1.67013859875897	0.0790970301658841	51.0476704806738	3.58166509965347	4.05199760581132	2.31138926344508	4.86491533938955	31.4216848630014	0.277339053288337	1.79351980930874	0.00158322423591377	0.00853192332873872	0.11363887808234	0.0138291694014778	0.00551209834142177	0.00805426909575281	0.0177298786746089	0.280792515273265	0.149381925907845	0.028915368202826	5.33213478860871	0.000059055717147291	0.000985514575141368	0.243815686291411	0.0218469826636716	0.00810568879189984	0.00799521337860552	0.0167443640994676	0.0369768289818544	0.127534943244174	0.0208096794109262
	BI-33	2.22184	4.13631013979994		47.6184365223141	16.0192767250042	26.0831381411079	2.37955528915111	0.955763631725964	0.803385694953332	6.14044399574336	1.63293671718511	1.05771249379896	45.4377337869892	165.2	2.4	10.708	0.738452085135751	1.72611287512038	0.0715236227845003	49.7202741186715	3.41125626835986	4.10292966343389	2.4440931076233	5.02044543643704	32.4459775352472	0.318935287186677	1.79493243005896	0.00169589055306524	0.00821309320286675	0.135391623384521	0.0167000260594419	0.00587740229351948	0.00779693814191138	0.0141650025314615	0.286316609221366	0.150575161585468	0.0284852629248639	5.64856183665789	0.0000196537426666184	0.000922830305848696	0.248902808118835	0.0206834951122172	0.00743853565688788	0.00777728439924476	0.0132421722256128	0.0374138011025311	0.129891666473251	0.0210467272679761
	BI-34	1.93987	3.73343911984666		51.7883753518203	15.2844461227133	23.0460243389281	1.89464073371721	1.14219683428532	0.853956732267798	5.99035988626785	1.5114695408183	1.26302876465685	41.367308029644	167.625	2.625	11.5425	0.680818917393626	1.71107428831241	0.0614141582538698	48.7405710032544	2.74498614762044	3.91115432139146	3.28688533828026	4.79729899383963	33.7364227766309	0.329374055023023	1.65225773428679	0.00189229319998143	0.0120781638591405	0.125261094277796	0.0169047221078908	0.0055269443329588	0.00500650747687874	0.0185473973595824	0.277190153351011	0.160996408829881	0.0296744534808954	6.01019274871409	0	0.000846545345524377	0.238015798312737	0.0204848280105775	0.00662017382260815	0.00500650747687874	0.0177008520140581	0.0391743550382747	0.140511580819303	0.0230542796582873
	BI-35	1.72409	3.23021814405176		48.6269612265239	16.0084577847149	25.3297762352121	2.72169311099562	1.00043678598209	0.866490853864187	5.4461840027072	1.5837642588003	1.08158230346943	45.0603639169047	150.7	2.49	10.78	0.747811197600804	1.80228899367261	0.0787577690256856	50.4984848608772	3.46275157349089	4.18698366612003	3.12694254893124	5.5734420573763	30.2244934876894	0.298043845215855	1.69322373604316	0.0020529018969362	0.0112101967308619	0.130126007230986	0.0221429917078234	0.00738008995644783	0.00500018236132885	0.0185637147411883	0.279064361256811	0.162398391963197	0.0320513742087493	6.2136101367457	0.000099786197020357	0.00103218391788331	0.24082161428588	0.0212699327452337	0.00713628887060332	0.00490039616430849	0.017531530823305	0.0382427469709308	0.141128459217964	0.0249150853381459
	BI-36	2.41634	4.40754236784107		51.2178248478168	15.5383709562411	23.60819493255	2.26024138374258	0.972753817735078	0.955619685584631	5.44699437632969	1.51964211900885	1.21429343181475	42.3795610902689	183	3.03	11.368	0.800675678923993	1.88080155360601	0.0683855645698766	46.8727638133946	3.24869509604018	3.94001481102433	4.14029034654364	5.41208557431705	33.3210251259903	0.315262435589979	1.48415586501066	0.00187687590595278	0.0122467997581259	0.128009557731044	0.0176722852680811	0.00637515565442965	0.00486535226063129	0.0182637369884163	0.267234602031464	0.147482963488958	0.0280133882779354	5.78417342867896	0.000151666651655679	0.00109813917980702	0.230604656235028	0.0211783064752379	0.00632132802108921	0.00471368560897562	0.0171655978086093	0.0366299457964365	0.12630465701372	0.0216920602568461
	BI-37	1.64822	3.46157777872543		48.9205091918777	16.6496958898562	24.9280954960216	2.24278336085315	1.00098083041074	0.859623777717671	5.39831145326292	1.49701249829069	1.0934709316727	44.8215555771417	157.2	2.41	10.552	0.847322588009996	1.69077660977883	0.078694825615177	50.8821729323185	3.28967848466277	3.49059206472717	2.91474948034231	5.1116748743324	31.4096167621057	0.284721378107165	1.8118838790616	0.00165103052831489	0.00924129732628355	0.110117347502109	0.0143680132170578	0.00521009738708831	0.00825581308616129	0.0165907927224716	0.27610806440102	0.164103327589002	0.0354551843724321	5.93673646970267	0.0000604574652806775	0.000917001177857127	0.237566142628612	0.0229250732973254	0.0105506348439318	0.00819535562088061	0.0156737915446144	0.0385419217724087	0.141178254291677	0.0249045495285003
	BI-38	1.75145	3.16597483077962		49.7378701401404	15.5439954799427	24.3643270812692	2.46872383309994	0.947644279011435	0.818358849288964	6.11908033724731	1.56420579689538	1.15863460154747	43.3246906733233	161.9	2.84	10.84	0.720510571886741	1.85062482128603	0.0776902330698668	46.7534021022199	3.14600305235637	3.81115674010442	4.0620532958583	5.18166331148435	34.1364450968316	0.260450774902499	2.1226604441099	0.00165322448780976	0.0118644440809581	0.124426155944861	0.0161264097079064	0.00529812270436494	0.00686834231031443	0.0184410505823885	0.266738951822795	0.140448776863569	0.0283663887976481	5.57510555764647	0.0000426758578451841	0.000897087149498521	0.231251947445387	0.0206929430154571	0.00761106240919955	0.00682566645246925	0.01754396343289	0.0354870043774086	0.119755833848111	0.0207553263884485
	BI-39	1.12557	2.34822621158507		47.8524049317254	15.9317096072412	26.1580252782515	2.79774699263108	0.960552527194257	0.79539245603969	5.50416820691688	1.64396399526353	1.04630911858922	45.8480344053181	149.4	2.6	10.394	0.776817459226961	1.79056981432054	0.0780472450616691	49.2352771819113	3.44386136090213	3.98756281756389	2.32777166959047	5.37355733320304	32.6810995793517	0.30543553886828	1.67627228704052	0.00208071596518128	0.00804347476106184	0.112006489417125	0.02031924454074	0.00631824803940782	0.00689137250617557	0.0126841134993218	0.27009742139044	0.146507247341235	0.0291805553435949	5.93108598670179	0.000084305738782398	0.000967981090455161	0.236722990681864	0.0234728750199112	0.00799309416758693	0.00680706676739317	0.0117161324088666	0.0333744307085764	0.123034372321324	0.0211874611760079
	BI-40	1.36833	2.99619016585074		49.9556109633951	15.3536612824652	25.1004723603097	2.53660781190974	1.1489332111623	0.92457312019644	4.98014125056154	1.63383047938482	1.13505797089913	44.1396746658469	165.1	2.68	10.442	0.783544727836523	1.8494394215876	0.0838774508915665	48.4465858503971	3.87035177403868	4.09745471273362	2.98359765124487	5.32145397137478	32.3112298784994	0.252464561395869	1.56326262702296	0.00208862184529106	0.0101090024492832	0.115716530692079	0.0185169170263003	0.00692775510439466	0.00733549826439119	0.0140119436763222	0.287473728539918	0.15105765589275	0.0342487197551917	5.6711637686614	0.000116312632166286	0.00096814040268203	0.251540457550561	0.0217062483166423	0.00906113345420022	0.00721918563222491	0.0130438032736402	0.0359332709893571	0.129351407576108	0.0251875863009915
	WT (T89)	1.52303	3.41164814885952		48.2784350066602	16.339769694712	25.7661913809195	2.43795715335984	0.876925274578179	0.783366835131535	5.51735465463872	1.57681136226552	1.06404599149211	45.4208435035695	160.107843137255	2.53137254901961	10.7350980392157	0.729845587803661	1.75596705516772	0.0747156129903292	50.7434147412515	3.38669521964527	4.10413167604286	2.54921473229059	4.87684139693717	31.4825470403287	0.296626937542231	1.68757325304228	0.00152856058534908	0.00801377164566809	0.106143162987207	0.0138908882541284	0.00509610347099959	0.00880389841092846	0.0176768394347644	0.280790230695333	0.164237864109319	0.032384950083245	5.68058124032953	0.000584960285047024	0.00147183220974711	0.240135405911129	0.0230792273819212	0.00863494226972908	0.00821893812588144	0.0162050072250173	0.0406548247842033	0.141158636727397	0.0237500078135159
		Significant difference fromWT (p < 0.05)	Significant difference fromWT (p < 0.05)									Significant difference fromWT (p < 0.05)		Significant difference fromWT (p < 0.05)	Significant difference fromWT (p < 0.05)		Significant difference fromWT (p < 0.05)														Significant difference fromWT (p < 0.05)											Significant difference fromWT (p < 0.05)
		Significant difference from WT (p < 0.1)	Significant difference from WT (p < 0.1)									Significant difference from WT (p < 0.1)		Significant difference from WT (p < 0.1)	Significant difference from WT (p < 0.1)		Significant difference from WT (p < 0.1)														Significant difference from WT (p < 0.1)											Significant difference from WT (p < 0.1)
				Type of analysis -->	Pyrolysis-GC/MS										Direct measurements of growth trait			Monosaccharide extraction by Trimethylsilyl derivatisation (TMS)										Sugar yields after enzymatic hydrolysis without pretreatment						Total Sugar yield (pretreatment liquid +enzymatic hydrolysate after 72 h of enzymatic hydrolysis)					Sugar yield in enzymatic hydrolysate after pretreatment						Sugar yield in the pretreatment liquid
				Complete trait name (and unit) -->	Proportion of carbohydrates in the total detected pyrolyzed biomass (%)	Proportion of G-lignin in the total detected pyrolyzed biomass (%)	Proportion of S-lignin in the total detected pyrolyzed biomass (%)	Proportion of H-lignin in the total detected pyrolyzed biomass (%)	Proportion of non-annotated phenolic coumpounds in the total detected pyrolyzed biomass (%)	Proportion of unidentified compounds in the total detected pyrolyzed biomass (%)	Proportion of unkown compounds in the total detected pyrolyzed biomass (%)	Ratio of S-lignin to G-lignin in the total detected pyrolyzed biomass (%)	Ratio of carbohydrates to lignin in the total detected pyrolyzed biomass (%)	Proportion of lignin in the total detected pyrolyzed biomass (%)	Stem height (cm)	Average internode length (cm)	Diameter at the base of the stem (mm)	Arabinose content (weight%)	Rhamnose content (weight%)	Fucose content (weight%)	Xylose content (weight%)	Mannose content (weight%)	4-O-methylglucuronic acid content (weight%)	Galactose content (weight%)	Galacturonic acid content (weight%)	Extractable glucose content (weight%)	Glucuronic acid content (weight%)	Glucose production rate (g/L/h; measured every 2 hours) without pre-treatment	Arabinose released (g/g after 72h) without pre-treatment	Galactose released (g/g after 72h) without pre-treatment	Glucose released (g/g after 72h) without pre-treatment	Xylose released (g/g after 72h) without pre-treatment	Mannose released (g/g after 72h) without pre-treatment	Arabinose released (g/g) by hydrolysis (72h) and in the pre-treatment liquid	Galactose released (g/g) by hydrolysis (72h) and in the pre-treatment liquid	Glucose released (g/g) by hydrolysis (72h) and in the pre-treatment liquid	Xylose released (g/g) by hydrolysis (72h) and in the pre-treatment liquid	Mannose released (g/g) by hydrolysis (72h) and in the pre-treatment liquid	Glucose production rate (g/L/h; measured every 2 hours) after pre-treatment	Arabinose released (g/g after 72h) after pre-treatment	Galactose released (g/g after 72h) after pre-treatment	Glucose released (g/g after 72h) after pre-treatment	Xylose released (g/g after 72h) after pre-treatment	Mannose released (g/g after 72h) after pre-treatment	Arabinose (g/g) in the pre-treatment liquid	Galactose (g/g) in the pre-treatment liquid	Glucose (g/g) in the pre-treatment liquid	Xylose (g/g) in the pre-treatment liquid	Mannose (g/g) in the pre-treatment liquid
				Short trait name -->	C	G	S	H	P	U	0	SG	CL	L	Height	internod length	diameter	ARAtms	RHAtms	FUCtms	XYLtms	MANtms	4-O-MeGlcAtms	GALtms	GalActms	GLCtms	GlcActms	GPRnp	ARAnp	GALnp	GLCnp	XYLnp	MANnp	ARAh+pl	GALh+pl	GLCh+pl	XYLh+pl	MANh+pl	GPRap	ARAap	GALap	GLCap	XYLap	MANap	ARApl	GALpl	GLCpl	XYLpl	MANpl
				Minimum value	46.07690913082	11.992220976696	18.804250742645	1.79771097324487	0.678851176441592	0.672320148859081	4.43386025845657	1.05899836786176	0.961676905452938	34.5368739256968	86.2	1.94	8.738	0.66507655411196	1.59636211924624	0.0575731503132902	45.064814391797	1.36007234686244	2.23459658090528	1.78846618051489	4.31152025405013	26.2881754293115	0.150413867859948	1.15077736795885	0.00123720964338802	0.00587199405913073	0.0874978289537782	0.0114685407352685	0.00265838096868172	0.00478726018313198	0.0111742415037372	0.18832010547324	0.107206863714177	0.0162968938939468	4.59757199849454	0	0.000442519819940965	0.156981816990435	0.0136236100775118	0.00465960261156365	0.00466731208143551	0.0103018785923158	0.0236401277757891	0.0813994220265075	0.0085719544357968
				Mean value	49.2523743383608	16.0608634157801	25.0977652766849	2.36181587831203	0.90322053120601	0.820148763162953	5.50381179649317	1.57704387476495	1.12025231609377	44.4236651019831	156.587386417982	2.62466762314682	10.8780267814443	0.768257386772829	1.78537565461583	0.0767391042127801	50.5881592855274	3.30888474815974	4.03683642101177	2.8107565806367	5.19065896390791	31.1088490951011	0.325482760053969	1.91100851072944	0.00171517344913004	0.00967363241662369	0.123012797544723	0.0177287845703971	0.00574564901565952	0.00732586645821541	0.016858229207631	0.266347201170964	0.143919025478081	0.0266870410377871	5.52520444252692	0.000170273803726249	0.00100495162010569	0.232276469500546	0.022031665042978	0.00777354093163781	0.00715559265448916	0.0158532775875254	0.034070731670418	0.121887360435103	0.0189135001061493
				Maximum value	58.9351194423607	20.6541450236592	31.064963304216	2.8495413573009	1.19068841874879	1.72628085928034	6.39393424819967	2.4402344350035	1.71086671393766	48.0295510926096	183.0	3.4	12.19	0.985601527190533	2.16138104679342	0.0986064202636178	54.8802585011822	4.23305161798884	4.81039248705524	5.04224346666224	6.96392089971888	35.8524420418246	1.57920587016534	2.71031067620123	0.00268292176396157	0.0168159134766567	0.164730817276929	0.0397638347108625	0.00999565947733079	0.0118464712443046	0.0282114239378196	0.325123721844123	0.194772773362311	0.0386227940121445	6.57524104880191	0.000584960285047024	0.00159639586515529	0.293553245947646	0.0316667900018818	0.0142351725619107	0.0114096254229225	0.0269436130491732	0.0456651336240314	0.172898099961875	0.0315746972482926
				Standard deviation	2.31088088657352	1.37353476528117	2.22682772923621	0.253042013501349	0.110308108731842	0.157572651891801	0.467876722489271	0.219170179391579	0.13128419352847	2.46214447759001	15.2823634586372	0.299729526829096	0.635085878857878	0.0701520725049977	0.119739697635445	0.0075838824391432	2.13689456084559	0.525286710256452	0.43121880314066	0.765578208889637	0.486333534592317	1.99066181853858	0.215116316739028	0.39199435537625	0.000279095194212075	0.00231531058966463	0.0163418725178324	0.00569902304343999	0.00126680539638119	0.00159608619463226	0.00389194919554478	0.0241324935333697	0.0168108276023509	0.00488574090246767	0.450465545466389	0.000141585560774915	0.000231171741098318	0.0215469135059581	0.0030025401253474	0.001930871189885	0.00151704691953634	0.00376141988252061	0.0049062237969302	0.0167658370362037	0.0047585236280136
				Coefficient of variation	0.046919177351693	0.0855206055691657	0.0887261357609744	0.107138755321687	0.122127547947293	0.192126915224639	0.0850095787772731	0.138975321421697	0.117191628745074	0.0554241634934371	0.0975963888805427	0.114197136500559	0.0583824522238911	0.0913132417765368	0.0670669488103949	0.0988268304268292	0.0422410024603707	0.158750379730994	0.106820975181497	0.272374425506536	0.0936939872131706	0.0639902110313706	0.660914626333386	0.20512433784328	0.162721265510281	0.239342419677418	0.132846930108155	0.321455936294473	0.220480818255444	0.217869954869621	0.230863464223339	0.0906053956162262	0.116807541925103	0.183075407106759	0.0815292085844286	0.831516990144553	0.230032706523729	0.0927640821831394	0.136282941824426	0.248390174679145	0.212008563481405	0.237264493840718	0.144001128135151	0.137551891979238	0.251594025500678
[truncated: 20 more columns]
