# Supplementary material for: A collection of genetically engineered Populus trees reveals wood biomass traits that predict glucose yield from enzymatic hydrolysis
Source: Sci Rep. 2017 Nov 17;7:15798. doi: 10.1038/s41598-017-16013-0 (PMC5693926; doi:10.1038/s41598-017-16013-0)
Supplement: Supplementary file 4 — Supplementary Dataset 3 [file 41598_2017_16013_MOESM4_ESM.xlsx]

## Sheet: Dataset S3 clarification
Dataset S3
This dataset presents outputs from multivariate analyses in two different sheets:
	Sheet 1 "PCA all lines" presents:
		The number of principal components on which the PCA model relies and the proportion of variation explained by each principal component
		The "weight" of each trait on each principal component (loadings)
		The coordinates for plotting of the BioImprove Populus lines or of the loadings
	Sheet 2 "OPLS for TWG 38 lines" presents:
		The number of components underlying the OPLS model, the proportion of variation that they explain and their contribution to the predictivity of the model
		The contribution of each trait to the predictive component of the OPLS (loadings, or linear correlation coefficients)
		The importance of a trait, relative to other traits, for the predictive part of the OPLS model and for the orthogonal (non-predictive) part of the OPLS model

## Sheet: PCA all lines
	Cumulative proportion of variation in the dataset explained by each component in the PCA model			Variable (trait)			Component's correlation coefficient with each variable (trait) in the PCA model									Loadings PC1 vs PC2			Populus line coordinates (and colour) on PCA scatter plot (PC1 vs PC2)
	Component No.	Cumulative fraction of the sum of squares explained by the component(s): "R2X(cum)"		Type of analysis	Complete trait name (and unit)	Short trait name	Component 1	Component 2	Component 3	Component 4	Component 5	Component 6	Component 7	Component 8	Component 9	PC1 (x coordinate)	PC2 (y coordinate)		BioImprove line	TWG category (and color)	PC1 (x coordinate)	PC2 (y coordinate)
	Comp[1]	0.159543		Pyrolysis-GC/MS	Proportion of carbohydrates in the total detected pyrolyzed biomass (%)	C	0.24483	0.215382	0.303096	0.000183082	0.048242	0.00578075	0.0607793	0.0684879	0.000975937	0.145772	-0.152617		BI-2	A	-1.12441	-0.549631
	Comp[2]	0.302585			Proportion of G-lignin in the total detected pyrolyzed biomass (%)	G	0.016505	0.582689	0.00727131	0.0105165	0.00425961	0.0557972	0.00438297	0.00413849	0.0143573	0.0378462	0.251025		BI-3	A	-0.461022	1.21538
	Comp[3]	0.407947			Proportion of S-lignin in the total detected pyrolyzed biomass (%)	S	0.383417	0.00124187	0.339835	0.0129753	0.0789766	0.0210886	0.0236762	0.0481105	0.00266471	-0.182421	0.0115882		BI-5	A	8.94529	-5.09481
	Comp[4]	0.506009			Proportion of H-lignin in the total detected pyrolyzed biomass (%)	H	0.000752449	0.00779543	0.108955	0.0327949	0.0454577	0.102303	0.172277	0.00435982	0.043989	-0.00808108	0.029035		BI-36	A	0.144649	-2.18396
	Comp[5]	0.575514			Proportion of non-annotated phenolic coumpounds in the total detected pyrolyzed biomass (%)	P	0.0663691	0.0391973	0.0192637	0.15124	0.0770359	0.00245538	0.00200171	0.0585679	0.000453758	-0.0758957	-0.0651061		BI-8	B	2.91672	0.436048
	Comp[6]	0.638655			Proportion of unidentified compounds in the total detected pyrolyzed biomass (%)	U	0.123327	0.0787703	0.0811252	0.125046	0.0140635	0.020647	0.144146	0.139079	0.0277422	0.10346	-0.0922946		BI-15	B	4.70316	2.23325
	Comp[7]	0.693675			Proportion of unkown compounds in the total detected pyrolyzed biomass (%)	0	0.00694733	0.000529385	0.126426	0.233272	0.0254636	0.0561519	0.0419832	0.0773604	0.00736542	0.0245551	-0.00756615		BI-18	B	-2.82378	-2.03292
	Comp[8]	0.744602			Ratio of S-lignin to G-lignin in the total detected pyrolyzed biomass (%)	SG	0.233538	0.232999	0.145814	0.00799828	0.0502229	0.0622674	0.0019953	0.00490751	0.0211124	-0.142368	-0.158737		BI-19	B	-1.48143	-5.88318
	Comp[9]	0.785956			Ratio of carbohydrates to lignin in the total detected pyrolyzed biomass (%)	CL	0.280705	0.205882	0.290021	0.00104191	0.0384496	0.00735615	0.057083	0.0674665	0.00000877976	0.156087	-0.149213		BI-29	B	2.55747	1.71033
					Proportion of lignin in the total detected pyrolyzed biomass (%)	L	0.252726	0.209685	0.363023	0.00669924	0.0336402	0.00126213	0.0469805	0.0469317	0.00000553429	-0.148104	0.150585		BI-33	B	1.39571	0.265077
				Direct measurements of growth trait	Stem height (cm)	Height	0.0000622749	0.108347	0.0000853539	0.303556	0.149377	0.00000667572	0.0000699997	0.0594169	0.13316	0.00232613	0.108246		BI-34	B	-0.749376	-0.582983
					Average internode length (cm)	internod length	0.0864099	0.00765438	0.000955486	0.0000035286	0.010239	0.0123572	0.0255058	0.0186623	0.0735774	-0.0866003	-0.0287711		BI-6	C	4.98444	-2.50683
					Diameter at the base of the stem (mm)	diameter	0.00675373	0.00543365	0.0379632	0.068452	0.287437	0.0274717	0.000000238419	0.0849559	0.0326415	0.0242109	0.0242416		BI-7	C	1.61988	1.80819
				Monosaccharide extraction by Trimethylsilyl derivatisation (TMS)	Arabinose content (weight%)	ARAtms	0.0339985	0.21985	0.0295058	0.200431	0.00917301	0.0326175	0.0192585	0.170065	0.0000442266	-0.0543204	-0.154194		BI-9	C	-2.95344	-2.88916
					Rhamnose content (weight%)	RHAtms	0.13035	0.463694	0.188251	0.0383187	0.00000444651	0.0217296	0.0000498652	0.0197259	0.00142608	-0.106363	-0.223933		BI-11	C	1.86824	-0.385827
					Fucose content (weight%)	FUCtms	0.0707618	0.0204156	0.327393	0.00879188	0.00214119	0.018401	0.065945	0.103503	0.0866352	-0.0783677	-0.0469884		BI-14	C	-2.01103	-1.35569
					Xylose content (weight%)	XYLtms	0.10415	0.291045	0.134773	0.00000634193	0.0965681	0.0921921	0.00536613	0.0899519	0.0284728	0.0950743	0.17741		BI-17	C	-4.64127	1.579
					Mannose content (weight%)	MANtms	0.0472885	0.146929	0.0115226	0.0630629	0.118528	0.0579251	0.00119457	0.0978434	0.0606112	0.0640637	0.126054		BI-22	C	-1.85433	2.44166
					4-O-methylglucuronic acid content (weight%)	4-O-MeGlcAtms	0.109232	0.0348455	0.177033	0.144679	0.0967701	0.0339749	0.122801	0.0060457	0.000975871	-0.0973673	0.0613866		BI-23	C	-3.6207	6.58707
					Galactose content (weight%)	GALtms	0.221392	0.3925	0.0541944	0.0473471	0.00885591	0.0128543	0.00231295	0.0694226	0.010256	-0.138617	-0.206025		BI-28	C	0.868287	3.26809
					Galacturonic acid content (weight%)	GalActms	0.126555	0.22247	0.288353	0.00203469	0.00131161	0.0264207	0.0120146	0.0781156	0.031136	-0.104803	-0.155109		BI-30	C	0.313943	1.53513
					Extractable glucose content (weight%)	GLCtms	0.00944815	0.0994536	0.278213	0.00000429153	0.0767009	0.15406	0.00301943	0.187655	0.0106116	-0.0286352	-0.103707		BI-31	C	-1.45723	2.93202
					Glucuronic acid content (weight%)	GlcActms	0.330012	0.00672979	0.00252676	0.160652	0.00773916	0.00680313	0.187307	0.036691	0.0000739336	0.16924	0.0269771		BI-32	C	-0.219711	1.50157
				Sugar yields after enzymatic hydrolysis without pretreatment	Glucose production rate (g/L/h; measured every 2 hours) without pre-treatment	GPRnp	0.00900326	0.221592	0.0672232	0.240756	0.0378067	0.00852318	0.0000374794	0.0182929	0.00393908	-0.0279529	-0.154803		BI-35	C	-1.24039	-1.55474
					Arabinose released (g/g after 72h) without pre-treatment	ARAnp	0.0001091	0.523036	0.00119138	0.0388328	0.0118362	0.00733557	0.017458	0.0887866	0.020871	-0.00307558	-0.23783		BI-37	C	-0.483686	1.87387
					Galactose released (g/g after 72h) without pre-treatment	GALnp	0.174025	0.417277	0.0980868	0.0466009	0.00000765324	0.0314691	0.00953298	0.0555238	0.0330264	-0.122897	-0.212428		WT	C	-0.941904	3.72742
					Glucose released (g/g after 72h) without pre-treatment	GLCnp	0.0412825	0.622932	0.0875006	0.0371451	0.00266294	0.00194485	0.00000743866	0.00710572	0.00000720024	0.0598597	-0.25955		BI-1	D	-0.859184	-1.56473
					Xylose released (g/g after 72h) without pre-treatment	XYLnp	0.341065	0.277616	0.0095762	0.0115614	0.014011	0.00982635	0.0503352	0.167426	0.0000117064	0.172052	-0.173269		BI-10	D	4.21903	1.1226
					Mannose released (g/g after 72h) without pre-treatment	MANnp	0.130836	0.112323	0.0108919	0.0418573	0.0904373	0.091951	0.00268011	0.0891373	0.00389423	0.106563	-0.110213		BI-12	D	1.98586	0.199426
				Total Sugar yield (pretreatment liquid +enzymatic hydrolysate after 72 h of enzymatic hydrolysis)	Arabinose released (g/g) by hydrolysis (72h) and in the pre-treatment liquid	ARAh+pl	0.279628	0.0357051	0.0545423	0.238208	0.132678	0.00507264	0.000264549	0.01366	0.086799	-0.155788	0.0621385		BI-38	D	-1.09875	-1.93904
					Galactose released (g/g) by hydrolysis (72h) and in the pre-treatment liquid	GALh+pl	0.470839	0.0552766	0.182887	0.154603	0.0264351	0.024524	0.00114908	0.0110959	0.00528792	-0.202151	-0.0773164		BI-40	D	-1.91781	-0.122191
					Glucose released (g/g) by hydrolysis (72h) and in the pre-treatment liquid	GLCh+pl	0.378306	0.0388917	0.23564	0.0873129	0.0370182	0.000778913	0.00315108	0.00417511	0.105485	-0.181201	0.064854		BI-24	E	-1.37587	5.95936
					Xylose released (g/g) by hydrolysis (72h) and in the pre-treatment liquid	XYLh+pl	0.225625	0.294659	0.137093	0.00958164	0.041049	0.026561	0.0603142	0.0885502	0.000502074	-0.139939	0.178509		BI-25	E	-5.10247	-0.267936
					Mannose released (g/g) by hydrolysis (72h) and in the pre-treatment liquid	MANh+pl	0.103188	0.299511	0.220691	0.0281722	0.00491142	0.0584179	0.0158728	0.168614	0.0000522733	-0.0946366	0.179974		BI-27	E	1.23718	-2.22657
				Sugar yield in enzymatic hydrolysate after pretreatment	Glucose production rate (g/L/h; measured every 2 hours) after pre-treatment	GPRap	0.127712	0.053161	0.0359928	0.0113909	0.0658399	0.0147154	0.0677462	0.00501528	0.000733376	-0.105282	-0.0758221		BI-39	E	-0.971143	-0.544914
					Arabinose released (g/g after 72h) after pre-treatment	ARAap	0.14755	0.021552	0.0379172	0.146581	0.0727768	0.0455981	0.17433	0.0317108	0.00482414	-0.113165	0.0482767		BI-4	F	-4.04539	-4.66966
					Galactose released (g/g after 72h) after pre-treatment	GALap	0.309746	0.0399208	0.129912	0.00886836	0.0474709	0.026222	0.156553	0.0105522	0.0183444	-0.163962	0.0657054		BI-16	F	0.581864	-1.00423
					Glucose released (g/g after 72h) after pre-treatment	GLCap	0.318633	0.0194892	0.186723	0.121253	0.0401811	0.0033	0.0103395	0.00134432	0.141088	-0.166297	0.0459101		BI-20	F	-3.73401	-8.35206
					Xylose released (g/g after 72h) after pre-treatment	XYLap	0.0262475	0.0000926971	0.0464105	0.114627	0.0284261	0.26185	0.0753844	0.107151	0.159876	-0.0477288	0.00316547		BI-13	G	11.814	0.0668956
					Mannose released (g/g after 72h) after pre-treatment	MANap	0.0124072	0.000858402	0.0103332	0.174385	0.012427	0.0566235	0.0089922	0.135647	0.241289	0.0328157	0.00963599		BI-21	G	-3.14469	2.26864
				Sugar yield in the pretreatment liquid	Arabinose (g/g) in the pre-treatment liquid	ARApl	0.27092	0.0342626	0.0517731	0.228257	0.1282	0.00302541	0.000477648	0.0113094	0.10014	-0.153343	0.0608703		BI-26	G	2.03429	5.34669
					Galactose (g/g) in the pre-treatment liquid	GALpl	0.456684	0.0653048	0.176687	0.160843	0.0239756	0.0231295	0.000115722	0.0132954	0.00447795	-0.199089	-0.0840376
					Glucose (g/g) in the pre-treatment liquid	GLCpl	0.298465	0.127393	0.240056	0.00575123	0.00436087	0.151759	0.029055	0.0245868	0.00271277	-0.160949	0.117375
					Xylose (g/g) in the pre-treatment liquid	XYLpl	0.200042	0.294369	0.110672	0.0252114	0.0299135	0.0650525	0.0872724	0.0574801	0.00241468	-0.131767	0.178421			TWG discretisation category for coloring
					Mannose (g/g) in the pre-treatment liquid	MANpl	0.140636	0.302521	0.19456	0.00000834465	0.0137332	0.118829	0.0281681	0.07407	0.0368241	-0.110482	0.180875			CATEGORY:	TWG (g)
				SilviScan measurement	Average number of vessels per mm² of scanned wood cross-section	VessPop	0.0128418	0.000274246	0.0219765	0.0230887	0.0133994	0.212651	0.406156	0.00122003	0.0840924	0.0393229	0.00549415			A	[4.2 to 4.7[
					Average cross-sectional area of vessel cells (µm²)	VessArea	0.0302377	0.0101757	0.198215	0.181341	0.0336024	0.352363	0.0614843	0.0067662	0.0856735	0.0603407	-0.0334688			B	[3.7 to 4.2[
					Average cross-sectional perimeter of vessel cells (µm)	VessPerim	0.0261075	0.0184971	0.14403	0.165827	0.0249859	0.389333	0.0635309	0.0154006	0.129181	0.0560686	-0.0451236			C	[3.2to 3.7[
					Average cross-sectional major axis length of vessels (µm), assuming an elliptical shape	VessMajorDiam	0.0342577	0.0264569	0.183802	0.162954	0.0244714	0.356137	0.0561586	0.0112546	0.108826	0.0642269	-0.0539661			D	[2.7 to 3.2[
					Average cross-sectional minor axis length of vessels (µm), assuming an elliptical shape	VessMinorDiam	0.03173	0.0162286	0.132991	0.151415	0.0199384	0.396067	0.0503225	0.0130948	0.117664	0.061812	-0.0422663			E	[2.2 to 2.7[
					Fraction of scanned cross-sectional wood area occupied by fibers	FibFrac	0.119135	0.041609	0.0123528	0.0214229	0.000341725	0.0295214	0.374276	0.00000904702	0.130522	-0.119771	-0.0676757			F	[1.2 to 2.2[
					Fraction of scanned cross-sectional wood area occupied by vessels	VessFrac	0.023099	0.00616187	0.0338875	0.271312	0.0000905733	0.0101895	0.133752	0.0578492	0.300314	0.0527388	-0.0260444			G	Missing data
					Average number of fibers per vessel in the scanned wood cross-section	FibPerVess	0.0250413	0.0190032	0.000023713	0.0556385	0.0160207	0.156894	0.338392	0.0100249	0.0515085	-0.0549107	0.130748
					Average cross-sectional longest radial width of fibers (µm)	FibRadDiam	0.0266621	0.259329	0.0362333	0.26225	0.27984	0.0224105	0.0757194	0.00186461	0.000398259	-0.056663	-0.171681
					Average cross-sectional longest tangential width of fibers (µm)	FibTanDiam	0.0270633	0.155311	0.0318049	0.292185	0.304363	0.0435725	0.0592069	0.000838621	0.0205725	-0.0570875	0.15419
					Average number of fibers per mm² of scanned wood cross-section	FibPop	0.000978006	0.267777	0.0143173	0.307002	0.261698	0.0591223	0.0045722	0.000355946	0.0124857	-0.0108498	0.152981
					Average cross-sectional area of fibers (µm²)	FibArea	0.0295267	0.215994	0.0336443	0.292376	0.299732	0.0339592	0.0695264	0.00161137	0.00345688	-0.0596291	0.077253
					Average cross-sectional perimeter of fibers (µm)	FibPerim	0.0280593	0.21262	0.0354754	0.289475	0.305073	0.0336436	0.0701266	0.00135435	0.00407145	-0.0581286	0.0271382
					Average wood density without vessels (kg/m³)	DensVessFre	0.425277	0.0542189	0.0626874	0.0168576	0.230867	0.0232558	0.00136195	0.00100196	0.0145225	0.226292	0.152679
					Average wood density (kg/m³)	Density	0.483988	0.00669077	0.0309484	0.000052581	0.255056	0.038979	0.000301812	0.0108585	0.00561462	0.241408	-0.0329072
					Fiber weight per length (µg/m) [approximation for the wight of fibers used in pupling]	Coarseness	0.366177	0.211778	0.00760844	0.192667	0.0186727	0.053947	0.035468	0.000000128875	0.0253605	0.209979	0.0419061
					Average cellulose microfibril angle (degrees)	MFA	0.0276305	0.0098379	0.0375312	0.0206447	0.0000277339	0.0365149	0.00637091	0.248407	0.00183234	-0.0576801	0.102938
					Wood stiffness: estimated acoustic modulus of elasticity (GPa)	MOE	0.307793	0.015954	0.0693097	0.0109538	0.118326	0.00349715	0.00170677	0.166989	0.0146887	0.192514	-0.11495
					Average fiber cell wall thickness (µm)	Wall thickness	0.517627	0.0962669	0.0243613	0.0828239	0.12069	0.0333845	0.0132712	0.00000893103	0.0245947	0.249656	-0.223056
					Average fiber surface area divided by its mass (m²/Kg)	Specific surface	0.464879	0.120044	0.0222817	0.0927115	0.123344	0.029176	0.0101141	0.000110356	0.0160812	-0.236593	0.230257

## Sheet: OPLS for TWG 38 lines
	OPLS model summary				Populus line coordinates (and colour) on OPLS scatter plot																															1
	OPLS model: 1 predictive component & 1, 2 or 3 orthogonal component	Fraction of the variation explained by the model: "R2Y(cum)"	Fraction of of the variation related to TWG that can be predicted by the model: "Q2(cum)"		BioImprove line	TWG category after pretreatment (and color)	Predictive component (x coordinate)	Orthogonal component 1 (y coordinate)					OPLS loadings							VIP (Variable Importance for the Projection) for the PREDICTIVE part of the model (1+3 components)							VIP (Variable Importance for the Projection) for the ORTHOGONAL part of the model (1+3 components)
	Comp[1+0]	0.676476	0.399173		BI-2	A	4.04518	-2.67924				Type of analysis	Complete trait name (and unit)	Short trait name	Trait's linear correlation coefficient with the predictive component's model*				Type of analysis	Complete trait name (and unit)	Short trait name	VIP value				Type of analysis	Complete trait name (and unit)	Short trait name	VIP value
	Comp[1+1]	0.861713	0.545341		BI-3	A	2.78928	-0.853838				Pyrolysis-GC/MS	Proportion of carbohydrates in the total detected pyrolyzed biomass (%)	C	0.0306427				Pyrolysis-GC/MS	Proportion of carbohydrates in the total detected pyrolyzed biomass (%)	C	0.956322				Pyrolysis-GC/MS	Proportion of carbohydrates in the total detected pyrolyzed biomass (%)	C	1.12308
	Comp[1+2]	0.915427	0.656604		BI-5	A	3.07428	4.24655					Proportion of G-lignin in the total detected pyrolyzed biomass (%)	G	-0.00466789					Proportion of G-lignin in the total detected pyrolyzed biomass (%)	G	0.57742					Proportion of G-lignin in the total detected pyrolyzed biomass (%)	G	0.927946
	Comp[1+3]	0.943066	0.747226		BI-36	A	2.95366	-2.37481					Proportion of S-lignin in the total detected pyrolyzed biomass (%)	S	-0.0133888					Proportion of S-lignin in the total detected pyrolyzed biomass (%)	S	1.24904					Proportion of S-lignin in the total detected pyrolyzed biomass (%)	S	1.36486
					BI-8	B	2.66641	-1.06209					Proportion of H-lignin in the total detected pyrolyzed biomass (%)	H	-0.00580677					Proportion of H-lignin in the total detected pyrolyzed biomass (%)	H	0.289024					Proportion of H-lignin in the total detected pyrolyzed biomass (%)	H	0.429485
					BI-15	B	2.07502	2.8862					Proportion of non-annotated phenolic coumpounds in the total detected pyrolyzed biomass (%)	P	0.0167678					Proportion of non-annotated phenolic coumpounds in the total detected pyrolyzed biomass (%)	P	0.0452544					Proportion of non-annotated phenolic coumpounds in the total detected pyrolyzed biomass (%)	P	0.771078
					BI-18	B	2.70591	-4.05707					Proportion of unidentified compounds in the total detected pyrolyzed biomass (%)	U	0.0173993					Proportion of unidentified compounds in the total detected pyrolyzed biomass (%)	U	0.78824					Proportion of unidentified compounds in the total detected pyrolyzed biomass (%)	U	0.898898
					BI-19	B	2.10634	-6.75129					Proportion of unkown compounds in the total detected pyrolyzed biomass (%)	0	-0.0858742					Proportion of unkown compounds in the total detected pyrolyzed biomass (%)	0	0.905552					Proportion of unkown compounds in the total detected pyrolyzed biomass (%)	0	0.725578
					BI-29	B	1.08014	2.27354					Ratio of S-lignin to G-lignin in the total detected pyrolyzed biomass (%)	SG	-0.0176506					Ratio of S-lignin to G-lignin in the total detected pyrolyzed biomass (%)	SG	1.47752					Ratio of S-lignin to G-lignin in the total detected pyrolyzed biomass (%)	SG	1.12486
					BI-33	B	1.16652	1.60147					Ratio of carbohydrates to lignin in the total detected pyrolyzed biomass (%)	CL	0.0243584					Ratio of carbohydrates to lignin in the total detected pyrolyzed biomass (%)	CL	0.871049					Ratio of carbohydrates to lignin in the total detected pyrolyzed biomass (%)	CL	1.13266
					BI-34	B	1.34789	-0.520005					Proportion of lignin in the total detected pyrolyzed biomass (%)	L	-0.0132413					Proportion of lignin in the total detected pyrolyzed biomass (%)	L	0.777064					Proportion of lignin in the total detected pyrolyzed biomass (%)	L	1.25396
					BI-6	C	-0.18219	3.92549				Direct measurements of growth trait	Stem height (cm)	Height	0.25111				Direct measurements of growth trait	Stem height (cm)	Height	2.4222				Direct measurements of growth trait	Stem height (cm)	Height	0.566491
					BI-7	C	1.45253	1.0842					Average internode length (cm)	internod length	0.0610583					Average internode length (cm)	internod length	0.269795					Average internode length (cm)	internod length	0.82785
					BI-9	C	-0.751374	-4.84739					Diameter at the base of the stem (mm)	diameter	0.308473					Diameter at the base of the stem (mm)	diameter	2.56923					Diameter at the base of the stem (mm)	diameter	0.589634
					BI-11	C	-0.74466	1.22158				Monosaccharide extraction by Trimethylsilyl derivatisation (TMS)	Arabinose content (weight%)	ARAtms	-0.008827				Monosaccharide extraction by Trimethylsilyl derivatisation (TMS)	Arabinose content (weight%)	ARAtms	1.8332				Monosaccharide extraction by Trimethylsilyl derivatisation (TMS)	Arabinose content (weight%)	ARAtms	0.985612
					BI-14	C	-0.822432	-1.48459					Rhamnose content (weight%)	RHAtms	-0.0677533					Rhamnose content (weight%)	RHAtms	1.92675					Rhamnose content (weight%)	RHAtms	1.19
					BI-17	C	0.89889	-3.40343					Fucose content (weight%)	FUCtms	-0.0323606					Fucose content (weight%)	FUCtms	1.66116					Fucose content (weight%)	FUCtms	0.767709
					BI-22	C	1.26521	-0.0615945					Xylose content (weight%)	XYLtms	0.00304409					Xylose content (weight%)	XYLtms	0.388393					Xylose content (weight%)	XYLtms	1.36805
					BI-23	C	0.362567	1.59997					Mannose content (weight%)	MANtms	-0.0737806					Mannose content (weight%)	MANtms	0.103616					Mannose content (weight%)	MANtms	1.16131
					BI-28	C	0.460624	2.41022					4-O-methylglucuronic acid content (weight%)	4-O-MeGlcAtms	-0.0758851					4-O-methylglucuronic acid content (weight%)	4-O-MeGlcAtms	0.688643					4-O-methylglucuronic acid content (weight%)	4-O-MeGlcAtms	0.954629
					BI-30	C	0.33558	1.11813					Galactose content (weight%)	GALtms	0.0934531					Galactose content (weight%)	GALtms	0.201097					Galactose content (weight%)	GALtms	1.6505
					BI-31	C	-0.494484	1.00026					Galacturonic acid content (weight%)	GalActms	0.0435378					Galacturonic acid content (weight%)	GalActms	1.37073					Galacturonic acid content (weight%)	GalActms	1.06865
					BI-32	C	0.332383	1.12837					Extractable glucose content (weight%)	GLCtms	-0.0139634					Extractable glucose content (weight%)	GLCtms	0.245758					Extractable glucose content (weight%)	GLCtms	1.1423
					BI-35	C	-0.312315	-0.704468					Glucuronic acid content (weight%)	GlcActms	0.0310805					Glucuronic acid content (weight%)	GlcActms	0.357889					Glucuronic acid content (weight%)	GlcActms	0.768764
					BI-37	C	0.695054	1.2489				Sugar yields after enzymatic hydrolysis without pretreatment	Glucose production rate (g/L/h; measured every 2 hours) without pre-treatment	GPRnp	-0.0243962				Sugar yields after enzymatic hydrolysis without pretreatment	Glucose production rate (g/L/h; measured every 2 hours) without pre-treatment	GPRnp	0.812863				Sugar yields after enzymatic hydrolysis without pretreatment	Glucose production rate (g/L/h; measured every 2 hours) without pre-treatment	GPRnp	0.879542
					WT	C	0.886986	1.46133					Arabinose released (g/g after 72h) without pre-treatment	ARAnp	-0.153645					Arabinose released (g/g after 72h) without pre-treatment	ARAnp	2.04485					Arabinose released (g/g after 72h) without pre-treatment	ARAnp	0.814763
					BI-1	D	-0.27811	-1.55835					Galactose released (g/g after 72h) without pre-treatment	GALnp	-0.000970662					Galactose released (g/g after 72h) without pre-treatment	GALnp	0.520494					Galactose released (g/g after 72h) without pre-treatment	GALnp	1.42258
					BI-10	D	-0.757039	3.37542					Glucose released (g/g after 72h) without pre-treatment	GLCnp	-0.0410565					Glucose released (g/g after 72h) without pre-treatment	GLCnp	0.745689					Glucose released (g/g after 72h) without pre-treatment	GLCnp	0.906013
					BI-12	D	-1.28679	1.03543					Xylose released (g/g after 72h) without pre-treatment	XYLnp	-0.0317537					Xylose released (g/g after 72h) without pre-treatment	XYLnp	0.203621					Xylose released (g/g after 72h) without pre-treatment	XYLnp	0.710288
					BI-38	D	0.0598276	-1.72254					Mannose released (g/g after 72h) without pre-treatment	MANnp	-0.032519					Mannose released (g/g after 72h) without pre-treatment	MANnp	0.288136					Mannose released (g/g after 72h) without pre-treatment	MANnp	0.945007
					BI-40	D	-1.39526	0.767844				Total Sugar yield (pretreatment liquid +enzymatic hydrolysate after 72 h of enzymatic hydrolysis)	Arabinose released (g/g) by hydrolysis (72h) and in the pre-treatment liquid	ARAh+pl	-0.0861789				Total Sugar yield (pretreatment liquid +enzymatic hydrolysate after 72 h of enzymatic hydrolysis)	Arabinose released (g/g) by hydrolysis (72h) and in the pre-treatment liquid	ARAh+pl	1.44857				Total Sugar yield (pretreatment liquid +enzymatic hydrolysate after 72 h of enzymatic hydrolysis)	Arabinose released (g/g) by hydrolysis (72h) and in the pre-treatment liquid	ARAh+pl	0.713282
					BI-24	E	-2.28575	3.38758					Galactose released (g/g) by hydrolysis (72h) and in the pre-treatment liquid	GALh+pl	0.0222486					Galactose released (g/g) by hydrolysis (72h) and in the pre-treatment liquid	GALh+pl	0.52719					Galactose released (g/g) by hydrolysis (72h) and in the pre-treatment liquid	GALh+pl	1.47252
					BI-25	E	-2.57477	-1.57886					Glucose released (g/g) by hydrolysis (72h) and in the pre-treatment liquid	GLCh+pl	0.0931315					Glucose released (g/g) by hydrolysis (72h) and in the pre-treatment liquid	GLCh+pl	1.12791					Glucose released (g/g) by hydrolysis (72h) and in the pre-treatment liquid	GLCh+pl	1.05225
					BI-27	E	-3.27263	3.06074					Xylose released (g/g) by hydrolysis (72h) and in the pre-treatment liquid	XYLh+pl	-0.00273069					Xylose released (g/g) by hydrolysis (72h) and in the pre-treatment liquid	XYLh+pl	0.0426653					Xylose released (g/g) by hydrolysis (72h) and in the pre-treatment liquid	XYLh+pl	0.671943
					BI-39	E	-2.42007	0.912156					Mannose released (g/g) by hydrolysis (72h) and in the pre-treatment liquid	MANh+pl	-0.0201908					Mannose released (g/g) by hydrolysis (72h) and in the pre-treatment liquid	MANh+pl	0.548333					Mannose released (g/g) by hydrolysis (72h) and in the pre-treatment liquid	MANh+pl	1.0616
					BI-4	F	-4.79028	-4.32001				Sugar yield in enzymatic hydrolysate after pretreatment	Glucose production rate (g/L/h; measured every 2 hours) after pre-treatment	GPRap	0.0306321				Sugar yield in enzymatic hydrolysate after pretreatment	Glucose production rate (g/L/h; measured every 2 hours) after pre-treatment	GPRap	0.408304				Sugar yield in enzymatic hydrolysate after pretreatment	Glucose production rate (g/L/h; measured every 2 hours) after pre-treatment	GPRap	0.953914
					BI-16	F	-3.37256	1.92843					Arabinose released (g/g after 72h) after pre-treatment	ARAap	0.00779691					Arabinose released (g/g after 72h) after pre-treatment	ARAap	0.369286					Arabinose released (g/g after 72h) after pre-treatment	ARAap	0.806784
					BI-20	F	-7.01958	-3.69423					Galactose released (g/g after 72h) after pre-treatment	GALap	0.0537941					Galactose released (g/g after 72h) after pre-treatment	GALap	0.276136					Galactose released (g/g after 72h) after pre-treatment	GALap	0.816866
													Glucose released (g/g after 72h) after pre-treatment	GLCap	0.0962484					Glucose released (g/g after 72h) after pre-treatment	GLCap	1.28921					Glucose released (g/g after 72h) after pre-treatment	GLCap	0.956591
													Xylose released (g/g after 72h) after pre-treatment	XYLap	0.0794214					Xylose released (g/g after 72h) after pre-treatment	XYLap	1.39988					Xylose released (g/g after 72h) after pre-treatment	XYLap	0.294739
													Mannose released (g/g after 72h) after pre-treatment	MANap	0.0339508					Mannose released (g/g after 72h) after pre-treatment	MANap	1.39719					Mannose released (g/g after 72h) after pre-treatment	MANap	0.379179
												Sugar yield in the pretreatment liquid	Arabinose (g/g) in the pre-treatment liquid	ARApl	-0.0914021				Sugar yield in the pretreatment liquid	Arabinose (g/g) in the pre-treatment liquid	ARApl	1.48961				Sugar yield in the pretreatment liquid	Arabinose (g/g) in the pre-treatment liquid	ARApl	0.686361
													Galactose (g/g) in the pre-treatment liquid	GALpl	0.0198418					Galactose (g/g) in the pre-treatment liquid	GALpl	0.560465					Galactose (g/g) in the pre-treatment liquid	GALpl	1.47815
													Glucose (g/g) in the pre-treatment liquid	GLCpl	0.0413252					Glucose (g/g) in the pre-treatment liquid	GLCpl	0.0424224					Glucose (g/g) in the pre-treatment liquid	GLCpl	1.04412
													Xylose (g/g) in the pre-treatment liquid	XYLpl	-0.015416					Xylose (g/g) in the pre-treatment liquid	XYLpl	0.180908					Xylose (g/g) in the pre-treatment liquid	XYLpl	0.629346
													Mannose (g/g) in the pre-treatment liquid	MANpl	-0.0342401					Mannose (g/g) in the pre-treatment liquid	MANpl	0.00478336					Mannose (g/g) in the pre-treatment liquid	MANpl	1.03305
												SilviScan measurement	Average number of vessels per mm² of scanned wood cross-section	VessPop	-0.0135522				SilviScan measurement	Average number of vessels per mm² of scanned wood cross-section	VessPop	0.253297				SilviScan measurement	Average number of vessels per mm² of scanned wood cross-section	VessPop	0.259974
													Average cross-sectional area of vessel cells (µm²)	VessArea	-0.0039703					Average cross-sectional area of vessel cells (µm²)	VessArea	0.907254					Average cross-sectional area of vessel cells (µm²)	VessArea	1.34458
													Average cross-sectional perimeter of vessel cells (µm)	VessPerim	0.00993739					Average cross-sectional perimeter of vessel cells (µm)	VessPerim	0.826283					Average cross-sectional perimeter of vessel cells (µm)	VessPerim	1.27393
													Average cross-sectional major axis length of vessels (µm), assuming an elliptical shape	VessMajorDiam	0.0108402					Average cross-sectional major axis length of vessels (µm), assuming an elliptical shape	VessMajorDiam	0.88411					Average cross-sectional major axis length of vessels (µm), assuming an elliptical shape	VessMajorDiam	1.28207
													Average cross-sectional minor axis length of vessels (µm), assuming an elliptical shape	VessMinorDiam	-0.00707795					Average cross-sectional minor axis length of vessels (µm), assuming an elliptical shape	VessMinorDiam	0.780762					Average cross-sectional minor axis length of vessels (µm), assuming an elliptical shape	VessMinorDiam	1.24246
													Fraction of scanned cross-sectional wood area occupied by fibers	FibFrac	-0.0181105					Fraction of scanned cross-sectional wood area occupied by fibers	FibFrac	0.580733					Fraction of scanned cross-sectional wood area occupied by fibers	FibFrac	0.678101
													Fraction of scanned cross-sectional wood area occupied by vessels	VessFrac	-0.0409533					Fraction of scanned cross-sectional wood area occupied by vessels	VessFrac	0.632279					Fraction of scanned cross-sectional wood area occupied by vessels	VessFrac	0.865343
													Average number of fibers per vessel in the scanned wood cross-section	FibPerVess	-0.00122492					Average number of fibers per vessel in the scanned wood cross-section	FibPerVess	0.297614					Average number of fibers per vessel in the scanned wood cross-section	FibPerVess	0.381944
													Average cross-sectional longest radial width of fibers (µm)	FibRadDiam	-0.00386765					Average cross-sectional longest radial width of fibers (µm)	FibRadDiam	0.401794					Average cross-sectional longest radial width of fibers (µm)	FibRadDiam	0.83496
													Average cross-sectional longest tangential width of fibers (µm)	FibTanDiam	-0.0400399					Average cross-sectional longest tangential width of fibers (µm)	FibTanDiam	0.612463					Average cross-sectional longest tangential width of fibers (µm)	FibTanDiam	0.742546
													Average number of fibers per mm² of scanned wood cross-section	FibPop	0.0122128					Average number of fibers per mm² of scanned wood cross-section	FibPop	0.164382					Average number of fibers per mm² of scanned wood cross-section	FibPop	0.927273
													Average cross-sectional area of fibers (µm²)	FibArea	-0.0210446					Average cross-sectional area of fibers (µm²)	FibArea	0.516352					Average cross-sectional area of fibers (µm²)	FibArea	0.802099
													Average cross-sectional perimeter of fibers (µm)	FibPerim	-0.0225946					Average cross-sectional perimeter of fibers (µm)	FibPerim	0.519206					Average cross-sectional perimeter of fibers (µm)	FibPerim	0.804329
													Average wood density without vessels (kg/m³)	DensVessFre	0.066831					Average wood density without vessels (kg/m³)	DensVessFre	1.20055					Average wood density without vessels (kg/m³)	DensVessFre	1.20311
													Average wood density (kg/m³)	Density	0.183372					Average wood density (kg/m³)	Density	1.62622					Average wood density (kg/m³)	Density	0.947046
													Fiber weight per length (µg/m) [approximation for the wight of fibers used in pupling]	Coarseness	0.012912					Fiber weight per length (µg/m) [approximation for the wight of fibers used in pupling]	Coarseness	0.759919					Fiber weight per length (µg/m) [approximation for the wight of fibers used in pupling]	Coarseness	1.53658
													Average cellulose microfibril angle (degrees)	MFA	0.00458834					Average cellulose microfibril angle (degrees)	MFA	0.667729					Average cellulose microfibril angle (degrees)	MFA	0.192603
													Wood stiffness: estimated acoustic modulus of elasticity (GPa)	MOE	0.0769964					Wood stiffness: estimated acoustic modulus of elasticity (GPa)	MOE	1.32365					Wood stiffness: estimated acoustic modulus of elasticity (GPa)	MOE	0.705761
													Average fiber cell wall thickness (µm)	Wall thickness	0.0271869					Average fiber cell wall thickness (µm)	Wall thickness	1.00869					Average fiber cell wall thickness (µm)	Wall thickness	1.45672
													Average fiber surface area divided by its mass (m²/Kg)	Specific surface	-0.037188					Average fiber surface area divided by its mass (m²/Kg)	Specific surface	0.985774					Average fiber surface area divided by its mass (m²/Kg)	Specific surface	1.45909
