# Supplementary material for: A collection of genetically engineered Populus trees reveals wood biomass traits that predict glucose yield from enzymatic hydrolysis
Source: Sci Rep. 2017 Nov 17;7:15798. doi: 10.1038/s41598-017-16013-0 (PMC5693926; doi:10.1038/s41598-017-16013-0)
Supplement: Supplementary file 5 — Supplementary Dataset 4 [file 41598_2017_16013_MOESM5_ESM.xlsx]

## Sheet: Dataset S4 clarification
Dataset S4
This dataset presents the composite model to predict TWG and the individual models for glucose release, density, height and diameter:
	Sheet1 "Combined composite model" shows:
		The evaluation (R2 and Q2) of the composite models that predicts TWG after or without pretreatment
		The four individual models that have been selected to create the composite model, including the predictive traits and their relationships with the dependent variables
	Sheet 2 "GLCap" presents:
		The best model of each type (linear model, generalized additive model, random forest), among the many models generated to predict glucose release after pretreatment and 72h of enzymatic hydrolysis
		The predictive traits used by each selected models and their relationships with the dependent variable (here: glucose release)
	Sheet 3 "Density" presents:
		The best model of each type (linear model, generalized additive model, random forest), among the many models generated to predict wood density
		The predictive traits used by each selected models and their relationships with the dependent variable (here: wood density)
	Sheet 4 "Height" presents:
		The best model of each type (linear model, generalized additive model, random forest), among the many models generated to predict stem height
		The predictive traits used by each selected models and their relationships with the dependent variable (here: stem height)
	Sheet 5 "Diameter" presents:
		The best model of each type (linear model, generalized additive model, random forest), among the many models generated to predict stem diameter
		The predictive traits used by each selected models and their relationships with the dependent variable (here: stem diameter)
	Sheet 6 "GLCnp" shows:
		The best model of each type (linear model, generalized additive model, random forest), among the many models generated to predict glucose release without pretreatment and 72h of enzymatic hydrolysis
		The predictive traits used by each selected models and their relationships with the dependent variable (here: glucose release)

## Sheet: Combined composite models
REMINDER: TWG = 1/3 x л x height x (diameter/2)^2 x wood density x glucose release
			COMBINED MODEL FOR TWG (after pretreatment)		COMBINED MODEL FOR TWGnp (without pretreatment)
		R2	0.80		0.78
		Q2	0.61		0.64
	Number of unique traits for the composite model**	Selected models to build the composite model for predicting TWG (after pretreatment)
	22	Glucose release after pretreatment (g.g-1) (Model type: GAM)		Wood density (g.mm-3) (Model type: Linear Model)		Stem height (mm) (Model type: Linear Model)		Stem diameter (mm) (Model type: Linear Model)
	R2	0.79		0.81		0.99		0.85
	Q2	0.49		0.77		0.51		0.69
	Variables / importance*	ARAtms (smooth)	3.632	GLCtms	-0.00000193	ARAtms	-860.25	ARAtms	-4.6														S
		RHAtms (linear)	-0.753	FibRadDiam	-0.0000287	FUCtms	-8070.78	RHAtms	-3.7														SG
		GALtms (linear)	0.059	Wall thickness	0.000331	XYLtms	-100.78	XYLtms	-0.51														ARAtms
		SG (linear)	0.134	Interecept (if any):	0.00055	4-O-MeGlcAtms	-182.37	MANtms	-0.74														RHAtms
		FibTanDiam (smooth)	2.527			GLCtms	-84.69	4-O-MeGlcAtms	-1.18														FUCtms
		FibArea (linear)	0.006			G	452.38	GLCtms	-0.44														MOE..Gpa.
		MOE Gpa (smooth)	1.529			S	359.28	SG	-1.27														Wall.thickness..µm.
		Interecept (if any):	-2.559			H	237.92	CL	31.72
						P	540.62	L	1.73
						CL	6481.88	Wall thickness	-1.63
						FibFrac	12310.91	Interecept (if any):	-41.11														XYLtms
						FibPop	-4.63																MANtms
						FibArea	-35.39																X4.O.MeGlcAtms
						Interecept (if any):	0																GALtms
	Other information	Family: gamma				The intercept was set to 0 by the user because the algorithm tended to overblow the importance of the intercept by returning very high values.																	GLCtms
		Link function: log																					G
		gamma = 1																					H
	* Coefficient for Linear Model and for linear terms in GAMs, number of degrees of freedom for smooth terms in GAM.																						P
	Orange color indicates that this trait affects both saccharification and biomass production.																						L
	** One trait can appear in more than one individual model, in which case it should be counted as a single trait contributing to the composite model																						CL
																							FibFrac
	Number of unique traits for the composite model**	Selected models to build the composite model for predicting TWGnp (without preptreatment)																					FibRadDiam
	19	Glucose release without pretreatment (g.g-1) (Model type: Linear Model)		Wood density (g.mm-3) (Model type: Linear Model)		Stem height (mm) (Model type: Linear Model)		Stem diameter (mm) (Model type: Linear Model)															FibTanDiam
	R2	0.99		0.81		0.99		0.85															FibPop
	Q2	0.70		0.77		0.51		0.69															FibArea
	Variables / importance*	RHAtms	0.072	GLCtms	-0.00000193	ARAtms	-860.25	ARAtms	-4.6
		GLCtms	0.004	FibRadDiam	-0.0000287	FUCtms	-8070.78	RHAtms	-3.7
		P	-0.055	Wall thickness	0.000331	XYLtms	-100.78	XYLtms	-0.51
		CL	0.073	Interecept (if any):	0.00055	4-O-MeGlcAtms	-182.37	MANtms	-0.74
		FibFrac	0.165			GLCtms	-84.69	4-O-MeGlcAtms	-1.18
		Interecept (if any):	0			G	452.38	GLCtms	-0.44
						S	359.28	SG	-1.27
						H	237.92	CL	31.72
						P	540.62	L	1.73
						CL	6481.88	Wall thickness	-1.63
						FibFrac	12310.91	Interecept (if any):	-41.11
						FibPop	-4.63
						FibArea	-35.39
						Interecept (if any):	0
	Other information	Family: gamma				The intercept was set to 0 by the user because the algorithm tended to overblow the importance of the intercept by returning very high values.
		Link function: log
		gamma = 1
	* Coefficient for Linear Model and for linear terms in GAMs, number of degrees of freedom for smooth terms in GAM.
	Orange color indicates that this trait affects both saccharification and biomass production.
	** One trait can appear in more than one individual model, in which case it should be counted as a single trait contributing to the composite model

## Sheet: GLCap
Best model of each type for this variable
	Linear Model		Generalized Additive Model (GAM) ←		Random Forest
R2	0.75		0.79		0.19
Q2	0.37		0.49		0.16
Variables / importance*	ARAtms	0.094	ARAtms (smooth)	3.632	RHAtms	0.001699644
	RHAtms	-0.107	RHAtms (linear)	-0.753	G	0.001835552
	FUCtms	-0.699	GALtms (linear)	0.059	P	0.001956124
	GALtms	0.012	SG (linear)	0.134	FibPerVess	0.001651354
	GalActms	-0.036	FibTanDiam (smooth)	2.527	FibTanDiam	0.002489796
	GLCtms	-0.009	FibArea (linear)	0.006	Wall.thickness..µm.	0.001588642
	G	-0.074	MOE..Gpa. (smooth)	1.529
	SG	-0.324	Interecept (if any):	-2.559
	CL	-0.467
	FibTanDiam	-0.101
	FibArea	0.002
	MOE..Gpa.	-0.008
	Wall.thickness..µm.	-0.066
	Interecept (if any):	4.186
Other information			Family: gamma		Number of trees : 1000
			Link function: log
			gamma = 1
* Coefficient for Linear Model and for linear terms in GAMs, number of degrees of freedom for smooth terms in GAM, and variable importance for Random Forest.
← Indicates that this model was selected out of the three types of model in order to predict TWG.

## Sheet: Density
Best model of each type for this variable
	Linear Model ←		Generalized Additive Model (GAM)		Random Forest
R2	0.81		88.4		0.57
Q2	0.77		66.0		0.57
Variables / importance*	GLCtms	-0.00000193	FibPerim (linear)	-0.022	ARAtms	0.00000000233
	FibRadDiam	-0.0000287	Wall.thickness..µm. (smooth)	10.81	RHAtms	0.0000000023
	Wall.thickness..µm.	0.000331	Interecept (if any):	-6.56	XYLtms	0.00000000291
	Interecept (if any):	0.00055			VessArea	0.00000000255
					VessPerim	0.00000000219
					FibRadDiam	0.00000000251
					DensVessFre	0.00000000881
					Wall.thickness..µm.	0.00000000718
Other information			Family: gamma		Number of trees : 1000
			Link function: log
			gamma = 1.4
* Coefficient for Linear Model and for linear terms in GAMs, number of degrees of freedom for smooth terms in GAM, and variable importance for Random Forest.
← Indicates that this model was selected out of the three types of model in order to predict TWG.

## Sheet: Height
Best model of each type for this variable
	Linear Model ←		Generalized Additive Model (GAM)**		Random Forest
R2	0.99		0.70		-0.02
Q2	0.51		-0.07		-0.05
Variables / importance*	ARAtms	-860.25	GLCtms (smooth)	4.622	ARAtms	96061.32
	FUCtms	-8070.78	P (smooth)	3.182	RHAtms	61379.19
	XYLtms	-100.78	H (smooth)	2.441	MANtms	43416.70
	X4.O.MeGlcAtms	-182.37	SG (linear)	-0.099	GALtms	50884.91
	GLCtms	-84.69	Interecept (if any):	7.54	GlcActms	27930.97
	G	452.38			G	39016.07
	S	359.28			S	46071.48
	H	237.92			H	32432.18
	P	540.62			P	30260.50
	CL	6481.88			U	27431.78
	FibFrac	12310.91			X0	63618.61
	FibPop	-4.63			SG	73804.75
	FibArea	-35.39			FibRadDiam	48938.79
	Interecept (if any):	0			FibPop	27746.06
Other information	The intercept was set to 0 by the user because the algorithm tended to overblow the importance of the intercept by returning very high values.		Family: gamma		Number of trees : 1000
			Link function: log
			gamma = 1
* Coefficient for Linear Model and for linear terms in GAMs, number of degrees of freedom for smooth terms in GAM, and variable importance for Random Forest.
**Both the lines BI-16 and BI-20 were excluded as they behaved as outliers which biased the models towards extremely low predictivity due to overfitting.
← Indicates that this model was selected out of the three types of model in order to predict TWG.

## Sheet: Diameter
Best model of each type for this variable
	Linear Model ←		Generalized Additive Model (GAM)		Random Forest
R2	0.85		0.87		0.19
Q2	0.69		0.63		0.16
Variables / importance*	ARAtms	-4.6	ARAtms (linear)	-0.47	RHAtms	0.0017
	RHAtms	-3.7	RHAtms (smooth)	1.14	G	0.0018
	XYLtms	-0.51	XYLtms (linear)	-0.05	P	0.002
	MANtms	-0.74	MANtms (linear)	-0.07	FibPerVess	0.0017
	X4.O.MeGlcAtms	-1.18	GLCtms (linear)	-0.05	FibTanDiam	0.0025
	GLCtms	-0.44	X4.O.MeGlcAtms (smooth)	1.72	Wall.thickness..µm.	0.0016
	SG	-1.27	L (linear)	-0.15
	CL	31.72	SG (linear)	-0.15
	L	1.73	CL (linear)	3.07
	Wall.thickness..µm.	-1.63	Wall.thickness..µm. (linear)	0.17
	Interecept (if any):	-41.11	Interecept (if any):	-3.47
Other information			Family: gamma		Number of trees : 1000
			Link function: log
			gamma = 1.4
* Coefficient for Linear Model and for linear terms in GAMs, number of degrees of freedom for smooth terms in GAM, and variable importance for Random Forest.
← Indicates that this model was selected out of the three types of model in order to predict TWG.

## Sheet: GLCnp
Best model of each type for this variable
	Linear Model		Generalized Additive Model (GAM) ←		Random Forest
R2	0.99		0.82		0.42
Q2	0.70		0.47		0.38
Variables / importance*	RHAtms	0.072	ARAtms (linear)	0.070	Average Internod length
	GLCtms	0.004	RHAtms (linear)	0.550	ARAtms	0.000259
	P	-0.055	XYLtms (smooth)	1.582	RHAtms	0.000283
	CL	0.073	GALtms (linear)	-0.031	XYLtms	0.000432
	FibFrac	0.165	GlcActms (linear)	-0.428	MANtms	0.000551
	Interecept (if any):	0	C (linear)	0.024	4-O-MeGlcAtms	0.000378
			P (linear)	-0.462	GALtms	0.000678
			L (linear)	-0.066	GLCtms	0.000262
			CL (linear)	-1.022	GlcActms	0.000466
			FibFrac (linear)	-2.258	C	0.001029
			Interecept (if any):	2.40757	G	0.000394
					S	0.000416
					Unkown compound	0.000509
					S/G ratio	0.000222
					C/L ratio	0.001015
					L	0.000992
					FibPerVess	0.000234
					FibRadDiam	0.000244
					FibArea	0.000217
Other information			Family: gamma		Number of trees : 1000
			Link function: log
			gamma = 1.8
* Coefficient for Linear Model and for linear terms in GAMs, number of degrees of freedom for smooth terms in GAM, and variable importance for Random Forest.
← Indicates that this model was selected out of the three types of model in order to predict TWG.
